# Supplementary material for: Bait-attending amphipods of the Tonga Trench and depth-stratified population structure in the scavenging amphipod Hirondellea dubia Dahl, 1959
Source: PeerJ. 2018 Dec 7;6:e5994. doi: 10.7717/peerj.5994 (PMC6287581; doi:10.7717/peerj.5994)
Supplement: Supplemental Information 1 — NIWA catalog number, sex, stage and body measurements for both the ‘shallow’ (6,250 m) and ‘deep’ (10,800 m) site. [file peerj-06-5994-s001.csv]

Unique number	Sample Number	ref number for Individuals within sample	life stage	Curve rating (1-4)	Image Quality (1-5)	head (mm)	Peropod1 (mm)	Peropod2x7 (mm)	Pleopod1x3 (mm)	Urosome1x3 (mm)	Telson (mm)	Total length excluding telson(mm)	Comments	Site (~6250 or ~10800)	trapheight(m)	Lander	Sample	Time on seafloor (minutes)
92764 1	92764	1	F2	2	2	1.278	1.202	8.213	6.314	1.555	0.533	18.562		10800	0	Camera-core lander	2-1	916
92764 10	92764	10	M2	2	2	0.68	0.69	6.091	5.811	1.6		14.872		10800	0	Camera-core lander	2-1	916
92764 100	92764	100	M2	3	3	0.914	1.143	5.839	4.058	1.037	0.434	12.991		10800	0	Camera-core lander	2-1	916
92764 101	92764	101	F3a	3	3	1.236	1.658	9.618	6.221	1.918	0.722	20.651		10800	0	Camera-core lander	2-1	916
92764 103	92764	103	M2	3	2	1.057	1.293	8.785	5.065	1.967	0.619	18.167		10800	0	Camera-core lander	2-1	916
92764 104	92764	104	F2	3	2	1.022	1.464	6.981	3.984	1.469	0.49	14.92		10800	0	Camera-core lander	2-1	916
92764 105	92764	105	M2	4	2	0.944	1.44	8.205	6.139	1.882		18.61		10800	0	Camera-core lander	2-1	916
92764 106	92764	106	F3a	2	3	1.311	1.712	9.657	5.821	1.992	0.656	20.493		10800	0	Camera-core lander	2-1	916
92764 107	92764	107	M2	2	2	0.494	1.253	4.718	4.26	1.199		11.924		10800	0	Camera-core lander	2-1	916
92764 108	92764	108	F2	4	4	0.949	1.523	8.205	4.766	1.517	0.616	16.96		10800	0	Camera-core lander	2-1	916
92764 109	92764	109	M2	3	3	0.95	1.54	8.358	5.47	1.854	0.459	18.172		10800	0	Camera-core lander	2-1	916
92764 11	92764	11	F3	2	3	0.878	1.183	7.46	6.108	1.447	0.458	17.076		10800	0	Camera-core lander	2-1	916
92764 110	92764	110	F2	3	3	0.792	1.142	6.279	4.222	1.007		13.442		10800	0	Camera-core lander	2-1	916
92764 111	92764	111	M2	2	3	0.891	1.314	5.033	4.974	1.324	0.445	13.536		10800	0	Camera-core lander	2-1	916
92764 112	92764	112	M2	4	3	0.99	1.288	7.626	4.644	1.413	0.43	15.961		10800	0	Camera-core lander	2-1	916
92764 113	92764	113	M2	3	3	0.662	1.125	6.451	4.84	1.362	0.481	14.44		10800	0	Camera-core lander	2-1	916
92764 114	92764	114	M2	2	3	0.87	1.514	5.685	4.693	1.443		14.205		10800	0	Camera-core lander	2-1	916
92764 115	92764	115	F3	3	3	0.946	1.454	7.509	4.585	1.429	0.455	15.923		10800	0	Camera-core lander	2-1	916
92764 116	92764	116	F2	3	2	0.874	1.21	7.767	4.741	1.539	0.554	16.131		10800	0	Camera-core lander	2-1	916
92764 117	92764	117	F2	3	3	0.989	1.281	8.072	5.12	1.692	0.534	17.154		10800	0	Camera-core lander	2-1	916
92764 118	92764	118	M2	1	3	0.862	1.446	6.456	4.868	1.77	0.64	15.402		10800	0	Camera-core lander	2-1	916
92764 119	92764	119	F2	3	3	1.068	1.226	6.573	4.456	1.643	0.561	14.966		10800	0	Camera-core lander	2-1	916
92764 12	92764	12	M2	4	2	1.199	1.266	9.356	5.794	1.794	0.51	19.409		10800	0	Camera-core lander	2-1	916
92764 120	92764	120	F2	3	2	0.815	1.206	7.103	4.417	1.493	0.479	15.034		10800	0	Camera-core lander	2-1	916
92764 121	92764	121	M2	2	2	0.778	0.913	5.222	4.258	1.138	0.469	12.309		10800	0	Camera-core lander	2-1	916
92764 122	92764	122	M2	2	2	0.955	1.153	6.145	4.485	1.257		13.995		10800	0	Camera-core lander	2-1	916
92764 123	92764	123	F2	1	2	1.117	1.304	5.821	4.75	2.092		15.084		10800	0	Camera-core lander	2-1	916
92764 124	92764	124	M2	3	3	1.032	1.329	8.004	5.212	1.532	0.615	17.109		10800	0	Camera-core lander	2-1	916
92764 125	92764	125	M3	4	2	1.114	1.467	8.653	5.141	1.588	0.528	17.963		10800	0	Camera-core lander	2-1	916
92764 127	92764	127	M2	3	3	0.769	0.99	6.469	3.19	0.961	0.421	12.379		10800	0	Camera-core lander	2-1	916
92764 128	92764	128	M2	4	3	0.99	1.248	8.512	4.101	1.443	0.513	16.294		10800	0	Camera-core lander	2-1	916
92764 129	92764	129	F2	4	3	0.855	1.375	7.798	4.699	1.683	0.464	16.41		10800	0	Camera-core lander	2-1	916
92764 13	92764	13	F2	2	2	1.017	0.954	6.366	5.93	1.662	0.482	15.929		10800	0	Camera-core lander	2-1	916
92764 130	92764	130	F2	4	3	0.871	1.103	7.454	5.81	1.613		16.851		10800	0	Camera-core lander	2-1	916
92764 131	92764	131	M2	4	2	1.074	1.423	8.299	5.57	1.719	0.634	18.085		10800	0	Camera-core lander	2-1	916
92764 132	92764	132	M2	3	3	0.878	1.259	7.031	4.494	1.502	0.422	15.164		10800	0	Camera-core lander	2-1	916
92764 133	92764	133	M2	1	2	0.843	1.367	5.141	5.35	1.382		14.083		10800	0	Camera-core lander	2-1	916
92764 134	92764	134	M3	1	3	1.039	1.403	6.759	5.524	1.861		16.586		10800	0	Camera-core lander	2-1	916
92764 135	92764	135	M2	3	2	0.827	1.289	7.737	4.682	1.774	0.455	16.309		10800	0	Camera-core lander	2-1	916
92764 136	92764	136	F3	1	3	0.798	1.404	5.88	4.72	1.337		14.139		10800	0	Camera-core lander	2-1	916
92764 139	92764	139	F2	3	3	0.865	1.064	8.098	4.238	1.375	0.461	15.64		10800	0	Camera-core lander	2-1	916
92764 14	92764	14	M2	3	3	1.235	1.611	8.515	6.232	1.812	0.562	19.405		10800	0	Camera-core lander	2-1	916
92764 140	92764	140	F2	2	3	0.736	1.187	5.697	3.97	1.188	0.378	12.778		10800	0	Camera-core lander	2-1	916
92764 141	92764	141	F3	3	3	1.128	1.493	9.163	5.388	1.567	0.662	18.739		10800	0	Camera-core lander	2-1	916
92764 142	92764	142	M2	4	3	0.71	0.931	7.005	4.263	1.148	0.457	14.057		10800	0	Camera-core lander	2-1	916
92764 143	92764	143	F2	3	3	0.901	1.32	6.97	4.308	1.876	0.606	15.375		10800	0	Camera-core lander	2-1	916
92764 144	92764	144	F2	4	3	1	1.175	9.46	5.291	1.691		18.617		10800	0	Camera-core lander	2-1	916
92764 145	92764	145	F3	3	3	1.158	1.416	8.908	5.167	1.776	0.522	18.425		10800	0	Camera-core lander	2-1	916
92764 146	92764	146	F2	3	2	0.702	0.964	6.556	4.19	0.872	0.416	13.284		10800	0	Camera-core lander	2-1	916
92764 148	92764	148	F3	4	2	0.991	1.33	8.328	4.813	1.55	0.583	17.012		10800	0	Camera-core lander	2-1	916
92764 149	92764	149	M2	2	3	0.957	1.52	6.521	5.108	1.415	0.664	15.521		10800	0	Camera-core lander	2-1	916
92764 15	92764	15	F3	4	3	1.215	1.726	10.365	6.667	2.471	0.748	22.444	Quite large, suspicious	10800	0	Camera-core lander	2-1	916
92764 150	92764	150	M2	3	2	0.527	1.068	6.635	5.159	1.914	0.443	15.303		10800	0	Camera-core lander	2-1	916
92764 151	92764	151	M2	1	2	0.801	0.931	4.484	4.295	1.127	0.488	11.638		10800	0	Camera-core lander	2-1	916
92764 152	92764	152	M2	2	2	0.569	0.986	5.537	3.941	0.968		12.001		10800	0	Camera-core lander	2-1	916
92764 153	92764	153	M2	1	3	0.803	0.892	4.286	4.313	1.444	0.309	11.738		10800	0	Camera-core lander	2-1	916
92764 154	92764	154	F2	3	2	0.816	1.117	6.872	3.869	1.261	0.46	13.935		10800	0	Camera-core lander	2-1	916
92764 156	92764	156	F2	1	2	0.879	1.205	5.635	5.041	1.822	0.676	14.582		10800	0	Camera-core lander	2-1	916
92764 157	92764	157	F2	2	2	0.788	0.938	5.377	4.756	1.721		13.58		10800	0	Camera-core lander	2-1	916
92764 158	92764	158	F2	3	2	0.782	0.934	5.878	4.482	1.367		13.443		10800	0	Camera-core lander	2-1	916
92764 159	92764	159	M2	2	2	1.231	1.209	5.94	5.87	1.771		16.021		10800	0	Camera-core lander	2-1	916
92764 16	92764	16	M2	3	2	1.075	1.228	7.357	5.313	1.184		16.157	Quite large, suspicious	10800	0	Camera-core lander	2-1	916
92764 160	92764	160	F2	2	2	0.752	0.919	5.886	5.058	1.536		14.151		10800	0	Camera-core lander	2-1	916
92764 161	92764	161	F2	4	3	0.793	1.27	6.801	4.324	1.471		14.659		10800	0	Camera-core lander	2-1	916
92764 162	92764	162	F2	3	2	0.754	1.095	5.903	3.859	1.427	0.488	13.038		10800	0	Camera-core lander	2-1	916
92764 163	92764	163	M2	4	2	0.932	1.265	7.388	4.26	1.31	0.488	15.155		10800	0	Camera-core lander	2-1	916
92764 164	92764	164	F3	2	2	0.982	1.385	7.939	5.911	1.808	0.667	18.025		10800	0	Camera-core lander	2-1	916
92764 165	92764	165	M2	4	2	0.989	1.426	8.45	5.265	1.503	0.612	17.633		10800	0	Camera-core lander	2-1	916
92764 166	92764	166	F2	3	3	1.065	1.307	8.164	5.395	1.693	0.559	17.624		10800	0	Camera-core lander	2-1	916
92764 167	92764	167	M2	2	2	0.826	1.019	5.3	4.131	1.083		12.359		10800	0	Camera-core lander	2-1	916
92764 168	92764	168	F2	3	2	0.828	1.055	5.87	3.951	1.107	0.382	12.811		10800	0	Camera-core lander	2-1	916
92764 169	92764	169	F2	3	3	0.853	1.053	6.655	5.373	1.486	0.467	15.42		10800	0	Camera-core lander	2-1	916
92764 17	92764	17	M2	2	2	0.766	0.684	5.765	5.229	2.045		14.489		10800	0	Camera-core lander	2-1	916
92764 170	92764	170	M2	4	2	0.92	1.288	8.78	5.268	1.661	0.571	17.917		10800	0	Camera-core lander	2-1	916
92764 171	92764	171	M2	1	3	0.834	1.068	5.503	3.448	1.023		11.876		10800	0	Camera-core lander	2-1	916
92764 172	92764	172	M2	2	3	0.711	1.174	7.297	5.215	1.465		15.862		10800	0	Camera-core lander	2-1	916
92764 173	92764	173	F3a	4	2	1.314	1.687	10.344	6.089	2.523	0.718	21.957		10800	0	Camera-core lander	2-1	916
92764 174	92764	174	M2	1	2	0.773	1.063	5.682	4.317	1.211		13.046		10800	0	Camera-core lander	2-1	916
92764 176	92764	176	M2	3	2	0.802	0.919	6.571	4.192	1.213		13.697		10800	0	Camera-core lander	2-1	916
92764 177	92764	177	M2	3	2	0.839	1.063	6.606	3.973	1.399	0.553	13.88		10800	0	Camera-core lander	2-1	916
92764 178	92764	178	M2	2	3	0.798	1.116	5.71	4.739	1.077		13.44		10800	0	Camera-core lander	2-1	916
92764 179	92764	179	M2	3	2	1.043	1.355	8.6	5.65	1.493		18.141		10800	0	Camera-core lander	2-1	916
92764 18	92764	18	M2	3	2	1.079	1.056	8.907	5.716	1.77	0.562	18.528	Quite large, suspicious	10800	0	Camera-core lander	2-1	916
92764 180	92764	180	J	3	2	0.569	0.795	5.262	3.113	0.866	0.276	10.605		10800	0	Camera-core lander	2-1	916
92764 181	92764	181	M2	4	2	1.159	1.531	9.96	6.03	1.757	0.662	20.437		10800	0	Camera-core lander	2-1	916
92764 182	92764	182	F2	3	3	0.9	1.088	8.059	4.843	1.333	0.538	16.223		10800	0	Camera-core lander	2-1	916
92764 183	92764	183	F2	3	2	0.786	1.209	6.607	4.409	1.373	0.386	14.384		10800	0	Camera-core lander	2-1	916
92764 184	92764	184	M2	1	3	0.948	0.939	5.93	5.179	1.387	0.526	14.383		10800	0	Camera-core lander	2-1	916
92764 185	92764	185	M2	4	2	0.804	1.266	8.167	5.33	1.308	0.547	16.875		10800	0	Camera-core lander	2-1	916
92764 186	92764	186	M2	2	2	0.78	0.948	5.188	3.966	1.271		12.153		10800	0	Camera-core lander	2-1	916
92764 187	92764	187	F2	3	3	0.879	1.147	6.329	4.737	1.189		14.281		10800	0	Camera-core lander	2-1	916
92764 188	92764	188	M2	4	2	0.892	1.107	7.521	4.461	1.245	0.469	15.226		10800	0	Camera-core lander	2-1	916
92764 189	92764	189	F2	2	2	0.766	1.055	4.883	4.362	1.149		12.215		10800	0	Camera-core lander	2-1	916
92764 19	92764	19	F2	3	2	1.147	1.401	8.528	5.976	1.954	0.396	19.006	Quite large, suspicious /TINY OOSTIGITES	10800	0	Camera-core lander	2-1	916
92764 190	92764	190	F2	3	2	0.757	1.151	6.345	3.913	1.164	0.387	13.33		10800	0	Camera-core lander	2-1	916
92764 191	92764	191	F2	3	2	0.972	1.175	6.567	4.659	1.235	0.533	14.608		10800	0	Camera-core lander	2-1	916
92764 192	92764	192	M2	3	2	0.725	1.234	6.379	4.406	1.336	0.453	14.08		10800	0	Camera-core lander	2-1	916
92764 193	92764	193	M2	2	2	0.595	0.908	5.336	4.331	1.126		12.296		10800	0	Camera-core lander	2-1	916
92764 194	92764	194	M2	2	3	0.923	1.16	7.547	4.681	1.46		15.771		10800	0	Camera-core lander	2-1	916
92764 195	92764	195	F2	4	2	0.779	0.965	5.577	3.908	1.45		12.679		10800	0	Camera-core lander	2-1	916
92764 196	92764	196	M2	1	2	0.853	1.251	4.9	4.849	1.224		13.077		10800	0	Camera-core lander	2-1	916
92764 198	92764	198	M2	3	2	0.726	0.96	5.213	3.619	0.968		11.486		10800	0	Camera-core lander	2-1	916
92764 199	92764	199	M3	3	3	0.959	1.363	6.561	5.939	1.56		16.382		10800	0	Camera-core lander	2-1	916
92764 2	92764	2	F2	1	2	0.973	0.881	6.07	5.147	1.421	0.577	14.492		10800	0	Camera-core lander	2-1	916
92764 20	92764	20	M2	3	2	1.021	1.223	7.582	5.175	1.39		16.391		10800	0	Camera-core lander	2-1	916
92764 200	92764	200	F3	2	2	1.045	1.391	7.049	5.764	1.555		16.804		10800	0	Camera-core lander	2-1	916
92764 21	92764	21	F2	1	3	1.024	0.963	6.559	5.386	1.482		15.414		10800	0	Camera-core lander	2-1	916
92764 22	92764	22	F2	1	2	0.974	0.948	5.858	3.967	1.504	0.512	13.251		10800	0	Camera-core lander	2-1	916
92764 23	92764	23	M2	2	2	1.167	1.295	6.74	5.811	1.783	0.428	16.796		10800	0	Camera-core lander	2-1	916
92764 24	92764	24	M2	3	4	1.042	1.07	6.446	5.828	1.421		15.807		10800	0	Camera-core lander	2-1	916
92764 25	92764	25	F2	3	2	0.959	1.248	9.381	5.476	1.618		18.682		10800	0	Camera-core lander	2-1	916
92764 26	92764	26	M2	3	2	1.241	1.66	10.367	6.189	2.186	0.705	21.643		10800	0	Camera-core lander	2-1	916
92764 27	92764	27	F2	3	3	1.008	1.293	8.05	5.65	1.698		17.699		10800	0	Camera-core lander	2-1	916
92764 28	92764	28	F3	3	3	1.225	1.262	9.221	5.989	1.896	0.578	19.593		10800	0	Camera-core lander	2-1	916
92764 29	92764	29	F3	3	2	1.001	1.519	9.525	5.822	1.859	0.533	19.726		10800	0	Camera-core lander	2-1	916
92764 3	92764	3	M3	4	3	1.179	1.462	8.302	6.096	1.971	0.453	19.01		10800	0	Camera-core lander	2-1	916
92764 30	92764	30	F2	2	2	0.921	1.356	7.713	4.337	1.285		15.612		10800	0	Camera-core lander	2-1	916
92764 31	92764	31	F2	2	2	1.149	1.491	7.379	5.429	1.631		17.079		10800	0	Camera-core lander	2-1	916
92764 32	92764	32	F3	3	2	0.965	1.1496	9.793	6.023	2.419		20.3496		10800	0	Camera-core lander	2-1	916
92764 33	92764	33	F2	3	2	0.722	1.406	6.268	5.629	1.517	0.604	15.542		10800	0	Camera-core lander	2-1	916
92764 34	92764	34	F3	3	2	1.198	1.321	8.586	5.199	1.839	0.528	18.143		10800	0	Camera-core lander	2-1	916
92764 35	92764	35	F2	1	3	0.615	1.596	5.676	4.7	1.422		14.009		10800	0	Camera-core lander	2-1	916
92764 36	92764	36	F3	3	2	1.045	1.466	9.036	5.749	1.566	0.497	18.862		10800	0	Camera-core lander	2-1	916
92764 37	92764	37	F3	3	3	1.125	1.483	8.798	6.091	1.893	0.683	19.39		10800	0	Camera-core lander	2-1	916
92764 38	92764	38	F2	2	3	1.026	1.124	6.384	4.763	1.169		14.466		10800	0	Camera-core lander	2-1	916
92764 39	92764	39	F2	3	2	1.07	1.163	8.632	4.908	1.604		17.377		10800	0	Camera-core lander	2-1	916
92764 4	92764	4	M3	3	2	1.115	1.295	7.616	7.329	1.906	0.548	19.261		10800	0	Camera-core lander	2-1	916
92764 40	92764	40	F3a	3	2	1.151	1.544	10.312	6.392	2.225	0.66	21.624		10800	0	Camera-core lander	2-1	916
92764 41	92764	41	F2	3	2	0.788	1.023	5.707	3.914	1.278	0.357	12.71		10800	0	Camera-core lander	2-1	916
92764 43	92764	43	F2	2	3	0.798	1.047	6.169	5.542	1.757		15.313		10800	0	Camera-core lander	2-1	916
92764 44	92764	44	F2	2	2	1.094	1.442	7.131	5.441	1.59	0.666	16.698		10800	0	Camera-core lander	2-1	916
92764 45	92764	45	F3a	2	3	1.035	1.402	10.146	5.513	2.056	0.675	20.152		10800	0	Camera-core lander	2-1	916
92764 46	92764	46	F3a	3	2	1.218	1.643	10.183	6.372	2.296		21.712		10800	0	Camera-core lander	2-1	916
92764 47	92764	47	F2	2	2	0.808	1.267	6.837	5.305	1.531		15.748		10800	0	Camera-core lander	2-1	916
92764 48	92764	48	F2	3	2	1.029	1.328	8.275	4.843	1.709	0.661	17.184		10800	0	Camera-core lander	2-1	916
92764 49	92764	49	F3a	2	2	0.986	1.315	6.679	6.197	1.722		16.899		10800	0	Camera-core lander	2-1	916
92764 5	92764	5	M2	3	2	1.115	1.578	8.438	6.072	1.825	0.453	19.028		10800	0	Camera-core lander	2-1	916
92764 50	92764	50	F3	3	3	1.218	1.367	10	6.12	2.048	0.68	20.753		10800	0	Camera-core lander	2-1	916
92764 51	92764	51	F2	2	3	1.187	1.28	6.209	4.696	1.449		14.821	GREAT LEGS	10800	0	Camera-core lander	2-1	916
92764 52	92764	52	F3	2	2	0.653	1.15	6.881	5.251	1.452		15.387		10800	0	Camera-core lander	2-1	916
92764 53	92764	53	F2	3	3	1.04	1.447	7.142	5.372	1.65		16.651		10800	0	Camera-core lander	2-1	916
92764 54	92764	54	F2	3	3	1.12	1.403	6.982	5.268	1.53		16.303		10800	0	Camera-core lander	2-1	916
92764 55	92764	55	F3	3	2	1.025	1.031	8.166	7.921	1.843		19.986		10800	0	Camera-core lander	2-1	916
92764 56	92764	56	F3a	3	2	1.114	1.466	10.739	6.187	2.114		21.62		10800	0	Camera-core lander	2-1	916
92764 57	92764	57	F3	3	2	1.211	1.562	8.666	6.263	1.884		19.586		10800	0	Camera-core lander	2-1	916
92764 58	92764	58	F2	3	2	0.809	1.267	9.463	5.267	1.605	0.668	18.411		10800	0	Camera-core lander	2-1	916
92764 59	92764	59	F2	3	2	1.021	1.012	7.938	5.512	1.347		16.83		10800	0	Camera-core lander	2-1	916
92764 6	92764	6	M2	3	3	1.274	1.304	7.49	5.912	1.769	0.481	17.749		10800	0	Camera-core lander	2-1	916
92764 60	92764	60	F2	3	4	0.962	1.352	9.367	5.491	1.651	0.682	18.823	Split in half but surpringly clear	10800	0	Camera-core lander	2-1	916
92764 61	92764	61	M3	3	2	1.005	1.455	8.019	5.942	1.611	0.588	18.032		10800	0	Camera-core lander	2-1	916
92764 62	92764	62	M2	2	3	1.054	1.341	5.479	4.994	1.322		14.19		10800	0	Camera-core lander	2-1	916
92764 63	92764	63	F2	2	2	0.555	0.923	4.189	4.183	1.198		11.048		10800	0	Camera-core lander	2-1	916
92764 64	92764	64	F2	3	3	1.096	1.438	7.693	5.044	1.641	0.551	16.912		10800	0	Camera-core lander	2-1	916
92764 65	92764	65	F3	2	3	1.126	1.699	8.922	6.305	1.939	0.596	19.991		10800	0	Camera-core lander	2-1	916
92764 66	92764	66	F2	2	3	0.759	1.178	4.364	4.67	1.484		12.455		10800	0	Camera-core lander	2-1	916
92764 67	92764	67	F2	4	4	1.229	1.39	8.799	5.009	1.422	0.647	17.849		10800	0	Camera-core lander	2-1	916
92764 68	92764	68	M2	4	2	1.117	1.615	10.042	7.074	1.848	0.633	21.696		10800	0	Camera-core lander	2-1	916
92764 69	92764	69	F2	2	2	0.662	1.369	4.88	3.996	1.055		11.962		10800	0	Camera-core lander	2-1	916
92764 7	92764	7	F3	4	4	1.103	1.393	8.889	5.907	1.651		18.943		10800	0	Camera-core lander	2-1	916
92764 70	92764	70	F2	3	2	0.758	1.133	6.475	4.455	1.335	0.468	14.156		10800	0	Camera-core lander	2-1	916
92764 71	92764	71	M2	4	1	0.946	1.195	9.984	5.846	1.732		19.703		10800	0	Camera-core lander	2-1	916
92764 72	92764	72	F2	3	2	0.795	1.201	6.425	4.666	1.418		14.505		10800	0	Camera-core lander	2-1	916
92764 73	92764	73	F2	3	2	0.708	1.05	5.172	4.411	1.31		12.651		10800	0	Camera-core lander	2-1	916
92764 74	92764	74	J	2	2	0.681	1.002	3.137	3.284	1.118		9.222		10800	0	Camera-core lander	2-1	916
92764 76	92764	76	M3	3	2	1.145	1.424	5.748	6.362	1.649		16.328		10800	0	Camera-core lander	2-1	916
92764 78	92764	78	M2	3	3	1.249	1.305	7.776	4.472	1.366		16.168		10800	0	Camera-core lander	2-1	916
92764 79	92764	79	M2	3	2	0.862	1.264	7.219	4.848	1.437	0.517	15.63		10800	0	Camera-core lander	2-1	916
92764 8	92764	8	M2	3	2	0.739	0.927	6.342	5.532	1.553		15.093		10800	0	Camera-core lander	2-1	916
92764 80	92764	80	J	2	3	0.47	0.904	3.434	3.17	1.134	0.559	9.112		10800	0	Camera-core lander	2-1	916
92764 81	92764	81	F3	3	2	0.902	1.445	5.572	5.984	1.445		15.348		10800	0	Camera-core lander	2-1	916
92764 82	92764	82	F2	3	2	0.748	1.481	7.861	5.124	1.947		17.161		10800	0	Camera-core lander	2-1	916
92764 83	92764	83	M2	4	2	0.892	1.244	8.497	4.405	1.388	0.622	16.426		10800	0	Camera-core lander	2-1	916
92764 84	92764	84	F2	3	2	1.052	1.391	7.117	5.074	1.72	0.458	16.354		10800	0	Camera-core lander	2-1	916
92764 85	92764	85	M2	2	2	0.946	1.083	5.451	4.014	1.328		12.822	Broken on the 6th pleosome	10800	0	Camera-core lander	2-1	916
92764 86	92764	86	M2	2	2	0.505	1.252	5.286	3.943	1.038		12.024		10800	0	Camera-core lander	2-1	916
92764 87	92764	87	M2	2	2	0.785	1.138	4.627	4.059	1.235		11.844		10800	0	Camera-core lander	2-1	916
92764 88	92764	88	F2	3	2	0.828	1.244	5.108	4.185	1.287		12.652		10800	0	Camera-core lander	2-1	916
92764 9	92764	9	F2	3	3	0.89	1.142	7.673	6.016	1.848	0.526	17.569		10800	0	Camera-core lander	2-1	916
92764 90	92764	90	M2	2	2	0.715	1.184	4.484	4.458	1.436		12.277		10800	0	Camera-core lander	2-1	916
92764 91	92764	91	M3	3	3	1.1	1.407	8.254	5.489	1.703		17.953		10800	0	Camera-core lander	2-1	916
92764 92	92764	92	J	3	3	0.736	0.814	4.881	3.154	1.003		10.588		10800	0	Camera-core lander	2-1	916
92764 93	92764	93	F2	3	3	0.829	1.202	5.775	3.806	1.313		12.925		10800	0	Camera-core lander	2-1	916
92764 94	92764	94	F2	1	3	1.028	1.507	4.691	4.835	1.303		13.364		10800	0	Camera-core lander	2-1	916
92764 95	92764	95	F2	3	3	0.808	1.176	7.415	4.666	1.46	0.561	15.525		10800	0	Camera-core lander	2-1	916
92764 96	92764	96	F2	2	2	0.943	1.385	7.07	4.755	1.396	0.555	15.549		10800	0	Camera-core lander	2-1	916
92764 97	92764	97	F2	3	3	0.675	0.972	5.377	3.697	1.037		11.758		10800	0	Camera-core lander	2-1	916
92764 98	92764	98	M2	2	3	0.824	1.229	6.537	4.102	1.223	0.422	13.915		10800	0	Camera-core lander	2-1	916
92764 99	92764	99	M3	3	3	0.983	1.186	10.121	5.271	1.917	0.622	19.478		10800	0	Camera-core lander	2-1	916
92765 112	92765	112	J	3	5	0.388	0.536	2.749	2.035	0.511	0.229	6.219		6250	1.8	Sediment Profile lander	1-2	676
92765 116	92765	116	J	2	4	0.392	0.54	2.849	2.111	0.428	0.176	6.32		6250	1.8	Sediment Profile lander	1-2	676
92765 118	92765	118	J	4	2	0.342	0.623	3.011	2.595	0.529		7.1		6250	1.8	Sediment Profile lander	1-2	676
92765 124	92765	124	J	3	2	0.244	0.498	3.158	1.398	0.552		5.85		6250	1.8	Sediment Profile lander	1-2	676
92765 127	92765	127	J	4	2	0.223	0.554	2.913	1.445	0.644		5.779		6250	1.8	Sediment Profile lander	1-2	676
92765 128	92765	128	J	4	1	0.278	0.492	3.323	2.515	0.357		6.965		6250	1.8	Sediment Profile lander	1-2	676
92765 130	92765	130	J	3	2	0.316	0.52	2.122	1.749	0.561		5.268		6250	1.8	Sediment Profile lander	1-2	676
92765 132	92765	132	J	3	2	0.339	0.504	3.368	2.171	0.72		7.102		6250	1.8	Sediment Profile lander	1-2	676
92765 148	92765	148	F3a	2	2	0.454	1.199	8.607	3.762	1.633	0.708	15.655		6250	1.8	Sediment Profile lander	1-2	676
92765 158	92765	158	F3a	3	2	0.774	1.253	7.904	3.126	1.503		14.56		6250	1.8	Sediment Profile lander	1-2	676
92765 164	92765	164	F2	2	4	0.532	0.9	6.068	3.426	1.259	0.516	12.185		6250	1.8	Sediment Profile lander	1-2	676
92765 168	92765	168	F2	3	2	0.505	1.105	3.777	4.387	0.843		10.617		6250	1.8	Sediment Profile lander	1-2	676
92765 174	92765	174	J	3	2	0.351	0.599	4.095	2.434	0.917		8.396		6250	1.8	Sediment Profile lander	1-2	676
92765 175	92765	175	J	3	4	0.61	0.792	4.077	3.008	1.227	0.455	9.714		6250	1.8	Sediment Profile lander	1-2	676
92765 176	92765	176	J	3	2	0.88	0.429	3.33	0.934	0.447		6.02		6250	1.8	Sediment Profile lander	1-2	676
92765 177	92765	177	J	2	3	0.309	0.716	3.218	3.266	0.911	0.26	8.42		6250	1.8	Sediment Profile lander	1-2	676
92765 181	92765	181	J	3	2	0.359	0.661	4.232	2.251	0.796		8.299		6250	1.8	Sediment Profile lander	1-2	676
92765 182	92765	182	J	3	2	0.344	0.602	2.576	1.87	0.66		6.052		6250	1.8	Sediment Profile lander	1-2	676
92765 186	92765	186	J	3	1	0.305	0.509	2.667	1.487	0.542		5.51		6250	1.8	Sediment Profile lander	1-2	676
92765 192	92765	192	J	4	2	0.413	0.503	2.815	2.034	0.438		6.203		6250	1.8	Sediment Profile lander	1-2	676
92765 193	92765	193	J	3	2	0.271	0.743	4.616	2.447	0.655		8.732		6250	1.8	Sediment Profile lander	1-2	676
92765 197	92765	197	J	4	2	0.35	0.635	2.69	1.908	0.538		6.121		6250	1.8	Sediment Profile lander	1-2	676
92765 198	92765	198	J	3	2	0.437	0.556	2.142	1.622	0.479		5.236		6250	1.8	Sediment Profile lander	1-2	676
92765 204	92765	204	J	1	2	0.336	0.538	2.939	1.538	0.549	0.237	5.9		6250	1.8	Sediment Profile lander	1-2	676
92765 221	92765	221	J	1	2	0.321	0.668	2.673	1.97	0.606	0.274	6.238		6250	1.8	Sediment Profile lander	1-2	676
92765 226	92765	226	J	4	1	0.548	0.824	2.67	2.092	0.843		6.977		6250	1.8	Sediment Profile lander	1-2	676
92765 227	92765	227	J	3	2	0.478	0.877	4.383	2.937	0.862		9.537		6250	1.8	Sediment Profile lander	1-2	676
92765 229	92765	229	J	2	1	0.608	0.9	3.787	2.811	1.11		9.216		6250	1.8	Sediment Profile lander	1-2	676
92765 41	92765	41	J	1	2	0.229	0.457	2.66	1.766	0.555		5.667		6250	1.8	Sediment Profile lander	1-2	676
92765 43	92765	43	J	3	1	0.284	0.401	2.126	1.54	0.478		4.829		6250	1.8	Sediment Profile lander	1-2	676
92765 48	92765	48	J	3	2	0.218	0.415	4.091	2.257	0.63		7.611		6250	1.8	Sediment Profile lander	1-2	676
92765 52	92765	52	J	2	3	0.442	0.55	2.521	1.738	0.504	0.267	5.755		6250	1.8	Sediment Profile lander	1-2	676
92765 55	92765	55	J	3	1	0.433	0.701	3.099	2.336	0.538	0.2	7.107		6250	1.8	Sediment Profile lander	1-2	676
92765 71	92765	71	J	3	2	0.437	0.886	5.04	2.636	0.832		9.831		6250	1.8	Sediment Profile lander	1-2	676
92765 79	92765	79	J	1	2	0.401	0.69	3.39	3.017	0.754	0.307	8.252	broken	6250	1.8	Sediment Profile lander	1-2	676
92765 80	92765	80	J	2	2	0.364	0.488	2.308	1.733	0.46	0.173	5.353		6250	1.8	Sediment Profile lander	1-2	676
92765 83	92765	83	J	2	2	0.261	0.496	2.35	1.611	0.569		5.287		6250	1.8	Sediment Profile lander	1-2	676
92765 84	92765	84	J	4	5	0.45	0.615	3.06	2.265	0.645	0.289	7.035	Prime template of measurments	6250	1.8	Sediment Profile lander	1-2	676
92765 92	92765	92	J	3	2	0.451	0.394	3.156	0.925	0.425		5.351		6250	1.8	Sediment Profile lander	1-2	676
92765 94	92765	94	J	4	2	0.227	0.362	2.916	1.676	0.45		5.631		6250	1.8	Sediment Profile lander	1-2	676
92765 96	92765	96	M2	2	2	0.372	0.856	4.396	4.58	0.936	0.534	11.14		6250	1.8	Sediment Profile lander	1-2	676
92766 1	92766	1	F4	1	4	1.103	1.438	6.578	5.111	1.682	0.592	15.912		10800	1.8	Sediment Profile lander	2-4	180
92766 10	92766	10	F3a	1	4	0.984	1.382	5.901	5.411	1.449	0.672	15.127		10800	1.8	Sediment Profile lander	2-4	180
92766 11	92766	11	F3a	3	4	1.026	1.304	8.104	5.358	1.564	0.519	17.356		10800	1.8	Sediment Profile lander	2-4	180
92766 12	92766	12	F3a	3	4	1.008	1.492	7.968	5.684	1.794	0.604	17.946		10800	1.8	Sediment Profile lander	2-4	180
92766 13	92766	13	F3a	1	4	0.788	1.323	6.031	5.375	1.696	0.616	15.213		10800	1.8	Sediment Profile lander	2-4	180
92766 14	92766	14	F3a	2	4	0.706	1.291	6.216	5.949	1.789		15.951	DAMAGED	10800	1.8	Sediment Profile lander	2-4	180
92766 16	92766	16	F3a	2	4	1.136	1.539	7.577	5.656	1.813	0.651	17.721		10800	1.8	Sediment Profile lander	2-4	180
92766 17	92766	17	F3	1	3	0.962	1.326	5.608	5.679	1.708		15.283		10800	1.8	Sediment Profile lander	2-4	180
92766 18	92766	18	F3	2	4	0.976	1.3	6.447	5.15	1.566	0.611	15.439		10800	1.8	Sediment Profile lander	2-4	180
92766 19	92766	19	F3	3	4	0.969	1.285	7.83	5.214	1.8	0.523	17.098		10800	1.8	Sediment Profile lander	2-4	180
92766 2	92766	2	F4	2	4	0.981	1.538	7.168	6.094	1.859	0.703	17.64		10800	1.8	Sediment Profile lander	2-4	180
92766 20	92766	20	F3	3	4	0.794	1.235	7.084	4.925	1.437		15.475		10800	1.8	Sediment Profile lander	2-4	180
92766 21	92766	21	F3	3	3	0.883	1.248	6.3	5.061	1.411		14.903		10800	1.8	Sediment Profile lander	2-4	180
92766 22	92766	22	F3	2	4	0.779	1.302	5.954	4.948	1.54	0.484	14.523		10800	1.8	Sediment Profile lander	2-4	180
92766 24	92766	24	F3	3	4	1.062	1.327	7.001	4.808	1.854	0.618	16.052		10800	1.8	Sediment Profile lander	2-4	180
92766 25	92766	25	F3	3	4	1.144	1.539	8.184	5.506	2.027	0.707	18.4		10800	1.8	Sediment Profile lander	2-4	180
92766 27	92766	27	F3	2	4	0.8	1.366	7.337	5.11	1.537	0.548	16.15		10800	1.8	Sediment Profile lander	2-4	180
92766 28	92766	28	F3	3	4	0.694	1.186	6.13	4.989	1.294	0.553	14.293		10800	1.8	Sediment Profile lander	2-4	180
92766 29	92766	29	F3	2	4	0.636	1.229	6.04	4.339	1.381	0.537	13.625		10800	1.8	Sediment Profile lander	2-4	180
92766 3	92766	3	F3a	1	4	0.848	1.382	6.105	4.943	1.807	0.642	15.085		10800	1.8	Sediment Profile lander	2-4	180
92766 30	92766	30	F3	3	4	0.852	1.404	7.746	5.84	1.832	0.676	17.674		10800	1.8	Sediment Profile lander	2-4	180
92766 31	92766	31	F3	3	4	0.884	1.381	7.031	5.81	1.66	0.519	16.766		10800	1.8	Sediment Profile lander	2-4	180
92766 32	92766	32	F2	1	4	0.718	1.053	4.784	3.725	1.105	0.42	11.385		10800	1.8	Sediment Profile lander	2-4	180
92766 33	92766	33	F2	1	4	0.575	1.235	5.323	3.704	1.29	0.519	12.127		10800	1.8	Sediment Profile lander	2-4	180
92766 34	92766	34	M3	2	4	0.788	1.314	6.736	4.834	1.722	0.557	15.394		10800	1.8	Sediment Profile lander	2-4	180
92766 35	92766	35	M3	2	4	0.693	1.265	5.915	5.194	1.419	0.677	14.486		10800	1.8	Sediment Profile lander	2-4	180
92766 36	92766	36	M3	3	4	0.879	1.266	6.931	5.199	1.316	0.61	15.591		10800	1.8	Sediment Profile lander	2-4	180
92766 37	92766	37	M3	3	4	1.106	1.344	7.105	6.166	1.683		17.404		10800	1.8	Sediment Profile lander	2-4	180
92766 38	92766	38	M3	2	4	1.016	1.163	6.058	5.248	1.381	0.566	14.866		10800	1.8	Sediment Profile lander	2-4	180
92766 39	92766	39	M3	2	4	0.728	1.316	6.419	5.006	1.532	0.564	15.001		10800	1.8	Sediment Profile lander	2-4	180
92766 4	92766	4	F3a	2	4	1.05	1.349	6.375	5.462	1.765	0.594	16.001		10800	1.8	Sediment Profile lander	2-4	180
92766 40	92766	40	M3	3	4	1.036	1.298	7.666	5.491	1.685	0.67	17.176		10800	1.8	Sediment Profile lander	2-4	180
92766 41	92766	41	M2	4	4	0.846	1.229	7.196	5.769	1.336	0.531	16.376		10800	1.8	Sediment Profile lander	2-4	180
92766 42	92766	42	M2	2	3	0.948	1.181	5.765	5.099	1.452		14.445		10800	1.8	Sediment Profile lander	2-4	180
92766 43	92766	43	M2	3	4	0.735	1.174	5.933	5.414	1.495	0.533	14.751		10800	1.8	Sediment Profile lander	2-4	180
92766 44	92766	44	M2	2	4	0.813	1.133	5.239	4.129	1.018	0.489	12.332		10800	1.8	Sediment Profile lander	2-4	180
92766 45	92766	45	M2	3	4	0.766	1.114	5.62	4.651	1.111	0.406	13.262		10800	1.8	Sediment Profile lander	2-4	180
92766 46	92766	46	M2	3	4	0.821	1.113	5.885	4.597	1.172	0.473	13.588		10800	1.8	Sediment Profile lander	2-4	180
92766 48	92766	48	M2	3	4	0.984	1.248	7.184	5.684	1.719	0.578	16.819		10800	1.8	Sediment Profile lander	2-4	180
92766 49	92766	49	M2	3	4	0.73	1.201	6.483	4.702	1.286	0.519	14.402		10800	1.8	Sediment Profile lander	2-4	180
92766 5	92766	5	F3a	3	4	0.897	1.351	7.329	5.609	1.682	0.62	16.868		10800	1.8	Sediment Profile lander	2-4	180
92766 50	92766	50	M2	2	4	0.813	1.109	6.349	4.277	1.304	0.508	13.852		10800	1.8	Sediment Profile lander	2-4	180
92766 51	92766	51	M2	2	4	0.765	1.071	5.035	3.851	1.413	0.443	12.135		10800	1.8	Sediment Profile lander	2-4	180
92766 53	92766	53	M2	2	4	1.033	1.195	5.42	1.191	0.424		9.263		10800	1.8	Sediment Profile lander	2-4	180
92766 54	92766	54	M2	3	4	0.798	1.18	5.954	4.762	1.263	0.506	13.957		10800	1.8	Sediment Profile lander	2-4	180
92766 56	92766	56	F3a	1	3	0.972	1.338	5.6	4.311	1.641	0.609	13.862		10800	1.8	Sediment Profile lander	2-4	180
92766 57	92766	57	F3a	3	4	0.927	1.277	7.434	5.113	1.57	0.519	16.321		10800	1.8	Sediment Profile lander	2-4	180
92766 58	92766	58	F3a	1	4	0.75	1.278	5.522	4.513	1.34	0.62	13.403		10800	1.8	Sediment Profile lander	2-4	180
92766 59	92766	59	F3a	3	4	0.967	1.33	7.585	1.631	0.575		12.088		10800	1.8	Sediment Profile lander	2-4	180
92766 6	92766	6	F3a	2	4	1.028	1.545	6.817	5.939	1.592	0.627	16.921		10800	1.8	Sediment Profile lander	2-4	180
92766 60	92766	60	F3a	1	4	0.965	1.348	5.969	4.279	1.447	0.63	14.008		10800	1.8	Sediment Profile lander	2-4	180
92766 61	92766	61	F3a	3	4	0.963	1.33	6.988	5.336	1.623	0.617	16.24		10800	1.8	Sediment Profile lander	2-4	180
92766 62	92766	62	F2	3	4	0.922	1.193	7.212	4.908	1.379	0.631	15.614		10800	1.8	Sediment Profile lander	2-4	180
92766 63	92766	63	F2	2	3	0.764	1.289	4.475	4.638	1.4	0.557	12.566		10800	1.8	Sediment Profile lander	2-4	180
92766 64	92766	64	F2	3	4	0.924	1.263	7.367	4.943	1.271	0.55	15.768		10800	1.8	Sediment Profile lander	2-4	180
92766 65	92766	65	F2	2	4	0.775	1.112	5.655	5.097	1.123	0.398	13.762		10800	1.8	Sediment Profile lander	2-4	180
92766 66	92766	66	F2	2	3	0.761	1.011	5.522	4.326	0.912		12.532		10800	1.8	Sediment Profile lander	2-4	180
92766 67	92766	67	F2	2	3	0.447	1.164	5.026	4.177	0.867	0.37	11.681		10800	1.8	Sediment Profile lander	2-4	180
92766 68	92766	68	F2	3	4	0.697	1.307	6.748	5.068	1.388	0.534	15.208		10800	1.8	Sediment Profile lander	2-4	180
92766 69	92766	69	F2	3	4	0.852	1.18	6.554	4.506	1.232		14.324		10800	1.8	Sediment Profile lander	2-4	180
92766 7	92766	7	F3a	1	4	0.942	1.385	7.052	5.367	1.805	0.628	16.551		10800	1.8	Sediment Profile lander	2-4	180
92766 70	92766	70	F2	1	4	0.876	1.183	4.836	4.183	1.304	0.45	12.382		10800	1.8	Sediment Profile lander	2-4	180
92766 71	92766	71	F2	1	3	0.756	1.111	4.116	3.984	1.156	0.54	11.123		10800	1.8	Sediment Profile lander	2-4	180
92766 72	92766	72	F2	3	4	0.559	0.994	4.8	4.329	1.27		11.952		10800	1.8	Sediment Profile lander	2-4	180
92766 73	92766	73	J	2	4	0.743	1.002	4.718	3.356	1.032	0.422	10.851		10800	1.8	Sediment Profile lander	2-4	180
92766 75	92766	75	M3	2	4	0.75	1.334	6.57	4.509	1.407	0.64	14.57		10800	1.8	Sediment Profile lander	2-4	180
92766 76	92766	76	M3	4	4	1.011	1.385	8.319	5.841	1.65	0.659	18.206		10800	1.8	Sediment Profile lander	2-4	180
92766 77	92766	77	M3	4	4	1.032	1.261	7.631	5.975	1.586	0.645	17.485		10800	1.8	Sediment Profile lander	2-4	180
92766 78	92766	78	M2	3	4	0.788	1.278	6.017	4.728	1.246	0.53	14.057		10800	1.8	Sediment Profile lander	2-4	180
92766 79	92766	79	M2	3	4	0.832	1.278	6.584	4.894	1.336	0.516	14.924		10800	1.8	Sediment Profile lander	2-4	180
92766 8	92766	8	F3a	3	4	0.873	1.581	8.77	5.486	1.885	0.64	18.595		10800	1.8	Sediment Profile lander	2-4	180
92766 80	92766	80	M2	3	4	0.827	1.072	4.804	4.533	1.467		12.703		10800	1.8	Sediment Profile lander	2-4	180
92766 81	92766	81	M2	3	4	0.715	1.089	5.148	4.02	1.047	0.391	12.019		10800	1.8	Sediment Profile lander	2-4	180
92766 82	92766	82	M2	3	4	0.854	1.171	6.133	5.035	1.209		14.402		10800	1.8	Sediment Profile lander	2-4	180
92766 83	92766	83	M2	3	3	0.759	1.168	5.17	4.414	1.198	0.538	12.709		10800	1.8	Sediment Profile lander	2-4	180
92766 84	92766	84	M2	3	4	0.753	0.997	5.491	3.893	1.029		12.163		10800	1.8	Sediment Profile lander	2-4	180
92766 85	92766	85	M2	2	4	0.841	0.902	4.312	5.023	1.328		12.406		10800	1.8	Sediment Profile lander	2-4	180
92766 86	92766	86	M2	2	4	0.897	1.359	6.084	4.519	1.195	0.483	14.054		10800	1.8	Sediment Profile lander	2-4	180
92766 87	92766	87	M2	3	4	0.724	1.153	6.344	5.031	1.165		14.417		10800	1.8	Sediment Profile lander	2-4	180
92766 88	92766	88	M2	2	4	0.824	1.205	5.485	5.699	1.533		14.746		10800	1.8	Sediment Profile lander	2-4	180
92766 89	92766	89	M2	3	4	0.661	1.193	6.113	5.178	1.439	0.541	14.584		10800	1.8	Sediment Profile lander	2-4	180
92766 9	92766	9	F3a	3	3	1.082	1.487	8.146	6.213	1.824	0.596	18.752	DAMAGED	10800	1.8	Sediment Profile lander	2-4	180
92766 90	92766	90	M2	3	4	0.786	1.04	5.881	4.395	1.126	0.425	13.228		10800	1.8	Sediment Profile lander	2-4	180
92766 93	92766	93	J	3	4	0.667	0.928	4.871	3.174	1.076	0.344	10.716		10800	1.8	Sediment Profile lander	2-4	180
92767 1	92767	1	F4	2	4	1.018	1.61	9.07	5.639	1.731	0.659	19.068		10800	0	Camera-core lander	2-3	486
92767 10	92767	10	F4	3	4	0.941	1.483	8.03	5.975	1.714	0.687	18.143		10800	0	Camera-core lander	2-3	486
92767 100	92767	100	F3	3	4	0.958	1.28	7.78	5.185	1.428	0.564	16.631		10800	0	Camera-core lander	2-3	486
92767 101	92767	101	F3	2	4	1.004	1.3	6.767	4.471	1.337	0.473	14.879		10800	0	Camera-core lander	2-3	486
92767 102	92767	102	F3	3	4	1.151	1.395	9.392	6.109	1.923	0.612	19.97		10800	0	Camera-core lander	2-3	486
92767 103	92767	103	F3	1	3	0.924	1.363	6.639	4.508	1.331	0.523	14.765		10800	0	Camera-core lander	2-3	486
92767 104	92767	104	F3	1	4	0.973	1.106	5.697	4.526	1.237	0.51	13.539		10800	0	Camera-core lander	2-3	486
92767 105	92767	105	F3	1	4	0.638	1.258	5.098	3.822	1.554	0.567	12.37		10800	0	Camera-core lander	2-3	486
92767 106	92767	106	F3	1	3	0.987	1.293	6.538	4.976	1.478	0.64	15.272		10800	0	Camera-core lander	2-3	486
92767 107	92767	107	F3	2	4	0.988	1.335	7.811	4.389	1.443	0.542	15.966		10800	0	Camera-core lander	2-3	486
92767 108	92767	108	F2	2	4	0.918	1.32	6.448	4.2	1.247	0.456	14.133		10800	0	Camera-core lander	2-3	486
92767 109	92767	109	F2	3	4	0.927	1.153	7.235	5.03	1.168	0.468	15.513		10800	0	Camera-core lander	2-3	486
92767 11	92767	11	F4	4	4	1.17	1.553	9.135	6.123	2.015	0.641	19.996		10800	0	Camera-core lander	2-3	486
92767 110	92767	110	F2	2	4	1.002	1.306	5.821	5.18	1.617		14.926		10800	0	Camera-core lander	2-3	486
92767 111	92767	111	F2	3	3	0.736	1.068	5.648	3.552	1.025		12.029		10800	0	Camera-core lander	2-3	486
92767 112	92767	112	F2	3	4	0.853	1.212	6.769	4.055	1.055	0.498	13.944		10800	0	Camera-core lander	2-3	486
92767 113	92767	113	F2	2	4	0.751	1.261	6.643	4.438	1.3	0.519	14.393		10800	0	Camera-core lander	2-3	486
92767 114	92767	114	F2	1	4	0.817	1.091	4.909	3.93	1.02		11.767		10800	0	Camera-core lander	2-3	486
92767 115	92767	115	F2	3	4	0.748	0.935	5.096	3.443	0.924	0.389	11.146		10800	0	Camera-core lander	2-3	486
92767 116	92767	116	F2	3	4	0.868	1.104	7.11	4.358	1.288	0.482	14.728		10800	0	Camera-core lander	2-3	486
92767 117	92767	117	F2	2	4	0.692	1.144	6.077	3.961	1.208	0.489	13.082		10800	0	Camera-core lander	2-3	486
92767 118	92767	118	F2	2	4	0.792	0.967	5.027	4.005	1.325	0.451	12.116		10800	0	Camera-core lander	2-3	486
92767 119	92767	119	F2	2	4	0.656	1.054	5.836	3.947	1.289	0.463	12.782		10800	0	Camera-core lander	2-3	486
92767 12	92767	12	F4	4	4	1.211	1.591	9.687	6.669	1.81	0.648	20.968		10800	0	Camera-core lander	2-3	486
92767 120	92767	120	F2	2	4	0.753	1.066	5.792	3.919	1.25	0.501	12.78		10800	0	Camera-core lander	2-3	486
92767 122	92767	122	F2	3	4	0.81	0.958	5.599	3.629	0.911	0.485	11.907		10800	0	Camera-core lander	2-3	486
92767 123	92767	123	F2	3	4	0.87	1.111	7.023	4.326	1.183	0.428	14.513		10800	0	Camera-core lander	2-3	486
92767 124	92767	124	F2	1	3	0.699	1.333	6.604	4.306	1.267		14.209		10800	0	Camera-core lander	2-3	486
92767 125	92767	125	F2	2	4	0.751	0.994	4.107	4.195	1.057		11.104		10800	0	Camera-core lander	2-3	486
92767 127	92767	127	F2	2	4	0.834	1.193	6.49	4.456	1.122	0.479	14.095		10800	0	Camera-core lander	2-3	486
92767 128	92767	128	F2	2	4	0.88	1.162	7.092	4.358	1.245	0.564	14.737		10800	0	Camera-core lander	2-3	486
92767 129	92767	129	F2	2	4	0.86	1.122	6.106	4.286	1.043	0.561	13.417		10800	0	Camera-core lander	2-3	486
92767 13	92767	13	F4	4	4	1.301	1.757	10.225	6.696	2.048	0.782	22.027		10800	0	Camera-core lander	2-3	486
92767 130	92767	130	F2	3	4	0.896	1.366	7.474	5.476	1.5	0.492	16.712		10800	0	Camera-core lander	2-3	486
92767 131	92767	131	F2	2	4	0.972	1.305	6.463	4.963	1.368	0.4	15.071		10800	0	Camera-core lander	2-3	486
92767 132	92767	132	F2	1	3	0.85	1.113	4.791	3.551	1.146		11.451		10800	0	Camera-core lander	2-3	486
92767 133	92767	133	F2	1	3	0.97	1.283	4.885	3.684	1.156	0.51	11.978		10800	0	Camera-core lander	2-3	486
92767 134	92767	134	F2	3	4	1.009	1.256	7.492	5.142	1.2		16.099		10800	0	Camera-core lander	2-3	486
92767 135	92767	135	F2	1	3	0.548	0.96	3.338	3.341	0.996	0.328	9.183		10800	0	Camera-core lander	2-3	486
92767 137	92767	137	F2	1	4	0.505	0.79	3.234	2.998	1.119	0.414	8.646		10800	0	Camera-core lander	2-3	486
92767 138	92767	138	F2	3	4	0.721	0.889	4.693	3.342	0.873	0.391	10.518		10800	0	Camera-core lander	2-3	486
92767 139	92767	139	M2	3	4	1.206	1.587	7.958	5.64	1.327	0.649	17.718		10800	0	Camera-core lander	2-3	486
92767 14	92767	14	F4	2	4	0.9	1.465	7.328	5.466	1.831	0.686	16.99		10800	0	Camera-core lander	2-3	486
92767 140	92767	140	M2	1	4	0.865	1.226	6.25	4.468	1.575	0.5	14.384		10800	0	Camera-core lander	2-3	486
92767 141	92767	141	M2	3	4	0.959	1.27	6.85	5.002	1.37	0.607	15.451		10800	0	Camera-core lander	2-3	486
92767 142	92767	142	M2	2	4	0.637	1.036	5.729	3.987	0.965	0.534	12.354		10800	0	Camera-core lander	2-3	486
92767 143	92767	143	M2	3	4	1.12	1.424	7.965	5.465	1.303	0.579	17.277		10800	0	Camera-core lander	2-3	486
92767 144	92767	144	M2	2	4	0.91	1.379	7.619	5.531	1.456	0.593	16.895		10800	0	Camera-core lander	2-3	486
92767 145	92767	145	M2	2	4	0.805	1.342	6.777	5.285	1.621	0.585	15.83		10800	0	Camera-core lander	2-3	486
92767 146	92767	146	M2	3	4	0.923	1.316	7.522	4.437	1.448	0.522	15.646		10800	0	Camera-core lander	2-3	486
92767 147	92767	147	M2	1	4	0.751	0.998	4.885	4.499	1.342	0.529	12.475		10800	0	Camera-core lander	2-3	486
92767 148	92767	148	M2	2	4	0.817	1.238	7.327	4.588	1.428	0.63	15.398		10800	0	Camera-core lander	2-3	486
92767 149	92767	149	M2	3	3	0.834	1.253	7.187	4.921	1.322	0.548	15.517		10800	0	Camera-core lander	2-3	486
92767 15	92767	15	F3a	1	4	0.999	1.558	7.941	5.49	1.728	0.756	17.716		10800	0	Camera-core lander	2-3	486
92767 150	92767	150	M2	2	4	0.919	1.269	6.728	4.431	1.75	0.552	15.097		10800	0	Camera-core lander	2-3	486
92767 151	92767	151	M2	3	4	0.957	1.373	8.298	5.643	1.626	0.553	17.897		10800	0	Camera-core lander	2-3	486
92767 152	92767	152	M2	3	4	0.943	1.29	7.12	5.274	1.623	0.467	16.25		10800	0	Camera-core lander	2-3	486
92767 153	92767	153	M2	1	4	1.088	1.342	5.74	4.63	1.809	0.632	14.609		10800	0	Camera-core lander	2-3	486
92767 154	92767	154	M2	2	4	0.822	1.258	6.264	4.444	1.229	0.554	14.017		10800	0	Camera-core lander	2-3	486
92767 155	92767	155	M2	3	4	0.929	1.522	8.095	5.729	1.805	0.695	18.08		10800	0	Camera-core lander	2-3	486
92767 156	92767	156	M2	3	3	0.69	1.182	5.369	5.553	1.239	0.392	14.033		10800	0	Camera-core lander	2-3	486
92767 157	92767	157	M2	1	4	0.823	1.127	4.994	4.38	1.446	0.59	12.77		10800	0	Camera-core lander	2-3	486
92767 158	92767	158	M2	1	4	0.767	1.211	5.508	4.028	1.223	0.525	12.737		10800	0	Camera-core lander	2-3	486
92767 159	92767	159	M2	1	4	0.829	1.245	5.594	4.87	1.362	0.567	13.9		10800	0	Camera-core lander	2-3	486
92767 16	92767	16	F3a	3	4	1.09	1.624	8.304	5.939	1.84	0.671	18.797		10800	0	Camera-core lander	2-3	486
92767 160	92767	160	M2	3	4	0.839	1.213	6.565	4.81	1.28	0.423	14.707		10800	0	Camera-core lander	2-3	486
92767 161	92767	161	M2	3	4	0.811	1.279	7.261	4.691	1.163	0.542	15.205		10800	0	Camera-core lander	2-3	486
92767 162	92767	162	M2	3	4	1.037	1.49	8.466	5.497	1.505	0.65	17.995		10800	0	Camera-core lander	2-3	486
92767 163	92767	163	M2	1	4	1.065	1.281	5.284	4.146	1.223	0.608	12.999		10800	0	Camera-core lander	2-3	486
92767 164	92767	164	M2	2	4	0.737	1.005	4.676	3.641	1.098	0.369	11.157		10800	0	Camera-core lander	2-3	486
92767 165	92767	165	M2	3	4	0.989	1.144	7.028	4.852	1.261		15.274		10800	0	Camera-core lander	2-3	486
92767 167	92767	167	M2	2	4	0.978	1.175	6.991	4.123	1.43	0.54	14.697		10800	0	Camera-core lander	2-3	486
92767 168	92767	168	M2	3	4	0.679	1.299	6.824	4.271	1.344	0.466	14.417		10800	0	Camera-core lander	2-3	486
92767 169	92767	169	M2	3	4	0.968	1.22	7.327	4.677	1.603	0.531	15.795		10800	0	Camera-core lander	2-3	486
92767 17	92767	17	F3a	1	4	0.998	1.197	6.051	4.445	1.497		14.188		10800	0	Camera-core lander	2-3	486
92767 170	92767	170	M2	3	4	0.894	1.163	6.493	4.663	1.193	0.505	14.406		10800	0	Camera-core lander	2-3	486
92767 171	92767	171	M2	3	4	0.934	1.256	6.461	5.15	1.403	0.488	15.204		10800	0	Camera-core lander	2-3	486
92767 172	92767	172	M2	3	4	0.881	1.193	7.507	5.144	1.408	0.513	16.133		10800	0	Camera-core lander	2-3	486
92767 173	92767	173	M2	3	4	1.038	1.275	7.908	5.382	1.486		17.089		10800	0	Camera-core lander	2-3	486
92767 174	92767	174	M2	2	4	0.956	1.172	5.889	4.105	1.612		13.734		10800	0	Camera-core lander	2-3	486
92767 175	92767	175	M2	1	4	0.918	1.193	4.609	4.32	1.675	0.489	12.715		10800	0	Camera-core lander	2-3	486
92767 176	92767	176	M2	1	4	0.731	1.312	5.454	4.771	1.512		13.78		10800	0	Camera-core lander	2-3	486
92767 177	92767	177	M2	3	4	0.849	1.109	6.837	4.806	1.35	0.437	14.951		10800	0	Camera-core lander	2-3	486
92767 178	92767	178	M2	3	4	0.717	1.037	5.5	4.311	1.069	0.402	12.634		10800	0	Camera-core lander	2-3	486
92767 179	92767	179	M2	3	4	0.878	1.053	5.954	5.651	1.29	0.535	14.826		10800	0	Camera-core lander	2-3	486
92767 18	92767	18	F3a	3	4	1.139	1.551	8.399	5.797	1.976	0.57	18.862		10800	0	Camera-core lander	2-3	486
92767 180	92767	180	M2	3	4	0.91	1.237	6.636	4.903	1.494	0.496	15.18		10800	0	Camera-core lander	2-3	486
92767 181	92767	181	M2	2	4	0.707	1.181	5.602	4.029	1.239	0.504	12.758		10800	0	Camera-core lander	2-3	486
92767 182	92767	182	M2	2	4	0.957	1.244	6.191	5.6	1.481	0.469	15.473		10800	0	Camera-core lander	2-3	486
92767 183	92767	183	M2	2	4	0.912	1.339	6.788	5.294	1.47	0.507	15.803		10800	0	Camera-core lander	2-3	486
92767 185	92767	185	M2	4	4	0.782	1.087	6.243	4.34	1.157		13.609		10800	0	Camera-core lander	2-3	486
92767 186	92767	186	M2	3	4	0.708	1.205	5.655	4.795	1.186		13.549		10800	0	Camera-core lander	2-3	486
92767 187	92767	187	M2	3	4	0.777	0.981	5.715	3.702	0.857		12.032		10800	0	Camera-core lander	2-3	486
92767 188	92767	188	M2	1	4	0.58	0.891	3.805	3.761	1.032	0.411	10.069		10800	0	Camera-core lander	2-3	486
92767 189	92767	189	M2	1	3	0.818	1.217	4.865	4.58	1.375		12.855		10800	0	Camera-core lander	2-3	486
92767 19	92767	19	F3a	1	4	0.741	1.345	6.928	5.928	1.833	0.634	16.775		10800	0	Camera-core lander	2-3	486
92767 190	92767	190	M2	2	4	0.659	1.186	5.856	5.626	1.677	0.551	15.004		10800	0	Camera-core lander	2-3	486
92767 191	92767	191	M2	3	4	0.929	1.244	7.032	4.97	1.64	0.557	15.815		10800	0	Camera-core lander	2-3	486
92767 192	92767	192	M2	3	4	0.858	1.191	6.684	5.094	1.457	0.579	15.284		10800	0	Camera-core lander	2-3	486
92767 193	92767	193	M2	3	4	0.918	1.168	7.165	5.151	1.435	0.525	15.837	BROKEN	10800	0	Camera-core lander	2-3	486
92767 194	92767	194	M2	2	4	0.667	1.058	4.628	3.963	1.174		11.49		10800	0	Camera-core lander	2-3	486
92767 195	92767	195	M2	3	4	0.849	1.288	6.892	5.154	1.281	0.543	15.464		10800	0	Camera-core lander	2-3	486
92767 196	92767	196	M2	3	3	0.825	1.197	6.222	5.044	1.302	0.53	14.59		10800	0	Camera-core lander	2-3	486
92767 197	92767	197	M2	2	4	0.709	1.005	5.04	3.635	0.938	0.401	11.327		10800	0	Camera-core lander	2-3	486
92767 198	92767	198	M3	2	3	0.916	1.311	7.598	5.654	1.464	0.657	16.943		10800	0	Camera-core lander	2-3	486
92767 199	92767	199	M3	3	4	0.989	1.437	8.372	5.886	2.205	0.645	18.889		10800	0	Camera-core lander	2-3	486
92767 2	92767	2	F4	3	4	0.984	1.429	8.614	5.1	1.735	0.677	17.862		10800	0	Camera-core lander	2-3	486
92767 20	92767	20	F3a	1	4	0.725	1.254	5.67	4.426	1.368	0.658	13.443		10800	0	Camera-core lander	2-3	486
92767 200	92767	200	M3	1	4	0.702	1.305	5.956	4.716	1.517	0.642	14.196		10800	0	Camera-core lander	2-3	486
92767 201	92767	201	M3	3	4	1.052	1.365	8.662	6.242	1.702	0.728	19.023		10800	0	Camera-core lander	2-3	486
92767 202	92767	202	M3	3	4	0.817	1.355	7.928	5.096	1.452	0.642	16.648		10800	0	Camera-core lander	2-3	486
92767 203	92767	203	M3	3	4	1.182	1.555	7.97	6.319	1.673	0.678	18.699		10800	0	Camera-core lander	2-3	486
92767 204	92767	204	M3	4	4	1.005	1.303	8.627	5.25	1.464	0.616	17.649		10800	0	Camera-core lander	2-3	486
92767 205	92767	205	M3	3	4	1.17	1.415	8.754	4.998	1.557	0.63	17.894		10800	0	Camera-core lander	2-3	486
92767 206	92767	206	M3	2	3	1.108	1.358	7.152	5.39	2.301	0.794	17.309		10800	0	Camera-core lander	2-3	486
92767 207	92767	207	M3	1	3	0.647	1.21	5.28	4.581	1.886	0.325	11.718		10800	0	Camera-core lander	2-3	486
92767 208	92767	208	M3	3	4	0.876	1.304	7.376	5.124	1.475	0.588	16.155		10800	0	Camera-core lander	2-3	486
92767 209	92767	209	M3	3	3	0.884	1.433	7.95	5.623	1.735	0.634	17.625		10800	0	Camera-core lander	2-3	486
92767 21	92767	21	F3a	4	4	1.033	1.436	8.465	5.419	1.523	0.641	17.876		10800	0	Camera-core lander	2-3	486
92767 210	92767	210	M3	2	4	0.722	1.246	6.511	4.874	1.619	0.49	14.972		10800	0	Camera-core lander	2-3	486
92767 211	92767	211	M3	3	4	1.143	1.308	8.727	5.974	1.622	0.667	18.774		10800	0	Camera-core lander	2-3	486
92767 212	92767	212	M3	2	4	0.813	1.024	5.546	5.173	2.081	0.696	14.637		10800	0	Camera-core lander	2-3	486
92767 213	92767	213	M3	3	4	1.042	1.394	7.611	5.741	1.643	0.602	17.431		10800	0	Camera-core lander	2-3	486
92767 214	92767	214	M3	3	4	0.947	1.453	8.871	6.021	1.626	0.718	18.918		10800	0	Camera-core lander	2-3	486
92767 215	92767	215	M3	3	4	0.914	1.255	7.18	5.162	1.274		15.785		10800	0	Camera-core lander	2-3	486
92767 216	92767	216	M3	2	4	0.745	1.214	6.776	4.584	1.423	0.576	14.742		10800	0	Camera-core lander	2-3	486
92767 217	92767	217	M3	3	3	0.939	1.389	8.948	5.46	1.732	0.631	18.468		10800	0	Camera-core lander	2-3	486
92767 22	92767	22	F3a	3	4	0.665	1.303	6.726	6.525	1.666		16.885		10800	0	Camera-core lander	2-3	486
92767 23	92767	23	F3a	3	4	0.972	1.49	8.798	6.324	1.664	0.642	19.248		10800	0	Camera-core lander	2-3	486
92767 24	92767	24	F3a	3	3	0.934	1.431	8.6	5.264	1.517	0.563	17.746		10800	0	Camera-core lander	2-3	486
92767 25	92767	25	F3a	3	4	1.175	1.526	8.712	5.842	1.88	0.696	19.135		10800	0	Camera-core lander	2-3	486
92767 26	92767	26	F3a	3	4	1.006	1.476	8.774	5.359	2.102	0.59	18.717		10800	0	Camera-core lander	2-3	486
92767 27	92767	27	F3a	4	4	1.068	1.541	9.562	6.048	1.75	0.597	19.969		10800	0	Camera-core lander	2-3	486
92767 28	92767	28	F3a	4	4	1.152	1.633	8.926	5.163	1.87	0.631	18.744		10800	0	Camera-core lander	2-3	486
92767 29	92767	29	F3a	4	4	0.92	1.55	8.242	6.153	2.038	0.92	18.903		10800	0	Camera-core lander	2-3	486
92767 3	92767	3	F4	1	4	1.082	1.651	7.286	5.555	1.723	0.659	17.297		10800	0	Camera-core lander	2-3	486
92767 30	92767	30	F3a	1	4	0.75	1.166	6.156	4.977	1.398	0.555	14.447		10800	0	Camera-core lander	2-3	486
92767 31	92767	31	F3a	1	4	0.998	1.269	6.029	4.681	1.413	0.572	14.39		10800	0	Camera-core lander	2-3	486
92767 32	92767	32	F3a	1	4	0.967	1.449	6.823	5.451	1.766	0.66	16.456		10800	0	Camera-core lander	2-3	486
92767 33	92767	33	F3a	3	4	1.106	1.472	8.256	5.469	1.817	0.667	18.12		10800	0	Camera-core lander	2-3	486
92767 34	92767	34	F3a	1	4	0.875	1.266	6.698	5.097	1.403	0.671	15.339		10800	0	Camera-core lander	2-3	486
92767 35	92767	35	F3a	3	4	0.979	1.56	9.027	5.89	1.881	0.557	19.337		10800	0	Camera-core lander	2-3	486
92767 36	92767	36	F3a	1	4	0.645	1.266	6.536	4.867	1.529		14.843		10800	0	Camera-core lander	2-3	486
92767 37	92767	37	F3a	1	4	0.859	1.222	6.023	4.486	1.493	0.652	14.083		10800	0	Camera-core lander	2-3	486
92767 38	92767	38	F3a	2	4	0.75	1.519	6.837	4.793	1.417	0.676	15.316		10800	0	Camera-core lander	2-3	486
92767 39	92767	39	F3a	3	4	1.05	1.48	8.566	6.424	1.89	0.673	19.41		10800	0	Camera-core lander	2-3	486
92767 4	92767	4	F4	3	4	1.122	1.671	9.654	5.412	1.474	0.576	19.333		10800	0	Camera-core lander	2-3	486
92767 40	92767	40	F3a	3	4	1.089	1.511	8.95	5.251	1.776	0.703	18.577		10800	0	Camera-core lander	2-3	486
92767 41	92767	41	F3a	3	4	1.026	1.4	8.865	5.347	1.881	0.632	18.519		10800	0	Camera-core lander	2-3	486
92767 42	92767	42	F3a	3	4	0.75	1.309	6.314	5.944	1.482		15.799		10800	0	Camera-core lander	2-3	486
92767 43	92767	43	F3a	4	4	1.024	1.587	9.738	5.796	1.925	0.745	20.07		10800	0	Camera-core lander	2-3	486
92767 44	92767	44	F3a	2	4	0.771	1.518	7.912	5.528	1.599	0.643	17.328		10800	0	Camera-core lander	2-3	486
92767 45	92767	45	F3a	2	4	0.741	1.396	6.149	5.88	1.766	0.53	15.932		10800	0	Camera-core lander	2-3	486
92767 46	92767	46	F3a	1	4	1.09	1.515	6.189	5.063	1.536	0.641	15.393		10800	0	Camera-core lander	2-3	486
92767 47	92767	47	F3a	1	4	0.762	1.373	6.065	4.95	1.492	0.718	14.642		10800	0	Camera-core lander	2-3	486
92767 48	92767	48	F3a	3	4	1.04	1.313	8.613	5.803	1.764		18.533		10800	0	Camera-core lander	2-3	486
92767 49	92767	49	F3a	2	4	0.955	1.39	6.522	4.638	1.681	0.542	15.186		10800	0	Camera-core lander	2-3	486
92767 5	92767	5	F4	3	4	0.968	1.527	9.048	5.823	1.685	0.73	19.051		10800	0	Camera-core lander	2-3	486
92767 50	92767	50	F3a	4	3	1.189	1.372	7.787	6.116	1.481	0.596	17.945		10800	0	Camera-core lander	2-3	486
92767 51	92767	51	F3a	4	4	1.056	1.507	9.435	6.302	1.686	0.715	19.986		10800	0	Camera-core lander	2-3	486
92767 52	92767	52	F3a	3	3	1.067	1.319	8.34	5.657	1.727	0.589	18.11		10800	0	Camera-core lander	2-3	486
92767 53	92767	53	F3a	3	4	1.118	1.403	8.578	5.929	1.723	0.583	18.751		10800	0	Camera-core lander	2-3	486
92767 54	92767	54	F3a	3	3	1.125	1.458	9.134	6.075	1.58	0.63	19.372		10800	0	Camera-core lander	2-3	486
92767 55	92767	55	F3a	2	4	1.168	1.526	8.115	5.641	1.796	0.699	18.246		10800	0	Camera-core lander	2-3	486
92767 56	92767	56	F3a	3	4	0.92	1.441	8.36	5.727	1.69	0.633	18.138		10800	0	Camera-core lander	2-3	486
92767 57	92767	57	F3a	2	3	0.76	1.243	6.931	5.812	1.855	0.494	16.601	DAMAGED	10800	0	Camera-core lander	2-3	486
92767 58	92767	58	F3	3	4	1.065	1.393	8.179	5.444	1.632	0.63	17.713		10800	0	Camera-core lander	2-3	486
92767 59	92767	59	F3	3	4	0.996	1.5	8.555	5.768	1.77	0.636	18.589		10800	0	Camera-core lander	2-3	486
92767 6	92767	6	F4	4	4	1.2	1.654	9.663	5.477	1.591	0.643	19.585		10800	0	Camera-core lander	2-3	486
92767 60	92767	60	F3	3	4	1.025	1.316	8.345	5.876	1.577		18.139		10800	0	Camera-core lander	2-3	486
92767 61	92767	61	F3	2	4	0.874	1.359	7.85	4.866	1.613	0.564	16.562		10800	0	Camera-core lander	2-3	486
92767 62	92767	62	F3	2	4	1.052	1.253	7.524	4.735	1.317	0.569	15.881		10800	0	Camera-core lander	2-3	486
92767 63	92767	63	F3	2	4	0.862	1.5	7.752	5.354	1.307	0.654	16.775		10800	0	Camera-core lander	2-3	486
92767 64	92767	64	F3	2	4	0.833	1.153	6.01	4.421	1.297	0.433	13.714		10800	0	Camera-core lander	2-3	486
92767 65	92767	65	F3	2	4	0.838	1.301	7.853	5.835	1.735	0.594	17.562		10800	0	Camera-core lander	2-3	486
92767 66	92767	66	F3	2	4	0.758	1.379	7.051	4.78	1.462	0.584	15.43		10800	0	Camera-core lander	2-3	486
92767 67	92767	67	F3	3	4	0.999	1.365	7.692	6.097	1.658	0.593	17.811		10800	0	Camera-core lander	2-3	486
92767 68	92767	68	F3	3	4	0.681	1.099	7.554	5.054	1.543	0.591	15.931		10800	0	Camera-core lander	2-3	486
92767 69	92767	69	F3	3	4	0.898	1.301	7.036	4.494	1.257	0.517	14.986		10800	0	Camera-core lander	2-3	486
92767 7	92767	7	F4	4	4	0.951	1.455	9.347	5.136	1.699	0.694	18.588		10800	0	Camera-core lander	2-3	486
92767 70	92767	70	F3	2	4	0.977	1.386	6.791	5.391	1.59	0.621	16.135		10800	0	Camera-core lander	2-3	486
92767 71	92767	71	F3	3	3	1.131	1.432	8.608	5.286	1.55	0.596	18.007		10800	0	Camera-core lander	2-3	486
92767 72	92767	72	F3	2	4	0.997	1.317	7.085	4.654	1.309	0.527	15.362		10800	0	Camera-core lander	2-3	486
92767 73	92767	73	F3	3	4	1.157	1.414	8.372	5.763	1.723	0.556	18.429		10800	0	Camera-core lander	2-3	486
92767 74	92767	74	F3	2	4	0.938	1.373	5.912	5.132	1.737	0.535	15.092		10800	0	Camera-core lander	2-3	486
92767 75	92767	75	F3	3	4	0.868	1.274	7.587	5.105	1.389	0.576	16.223		10800	0	Camera-core lander	2-3	486
92767 76	92767	76	F3	3	4	1.066	1.543	8.857	5.675	1.486	0.754	18.627		10800	0	Camera-core lander	2-3	486
92767 77	92767	77	F3	3	4	0.944	1.405	7.325	4.694	1.34	0.527	15.708		10800	0	Camera-core lander	2-3	486
92767 78	92767	78	F3	3	4	1.01	1.008	8.066	4.907	1.377	0.595	16.368		10800	0	Camera-core lander	2-3	486
92767 79	92767	79	F3	3	4	0.919	1.322	7.521	4.457	1.433	0.575	15.652		10800	0	Camera-core lander	2-3	486
92767 8	92767	8	F4	1	4	0.801	1.364	6.497	4.616	1.725	0.592	15.003		10800	0	Camera-core lander	2-3	486
92767 80	92767	80	F3	3	4	1.065	1.345	7.48	5.266	1.408	0.653	16.564		10800	0	Camera-core lander	2-3	486
92767 81	92767	81	F3	3	4	0.894	1.319	8.168	5.101	1.564	0.549	17.046		10800	0	Camera-core lander	2-3	486
92767 82	92767	82	F3	3	3	0.814	1.203	6.41	4.655	1.425	0.474	14.507		10800	0	Camera-core lander	2-3	486
92767 83	92767	83	F3	3	4	0.994	1.304	8.018	5.605	1.526	0.626	17.447		10800	0	Camera-core lander	2-3	486
92767 84	92767	84	F3	3	4	0.967	1.351	7.841	5.52	1.582	0.514	17.261		10800	0	Camera-core lander	2-3	486
92767 85	92767	85	F3	3	4	0.844	1.224	7.089	4.728	1.396	0.532	15.281		10800	0	Camera-core lander	2-3	486
92767 86	92767	86	F3	3	4	0.8	1.355	8.67	5.233	1.851	0.575	17.909		10800	0	Camera-core lander	2-3	486
92767 87	92767	87	F3	3	4	0.971	1.342	7.776	4.79	1.52	0.608	16.399		10800	0	Camera-core lander	2-3	486
92767 88	92767	88	F3	1	4	0.832	1.289	5.895	4.637	1.182		13.835		10800	0	Camera-core lander	2-3	486
92767 89	92767	89	F3	3	4	1.033	1.419	8.176	4.857	1.598	0.536	17.083		10800	0	Camera-core lander	2-3	486
92767 9	92767	9	F4	3	4	0.939	1.427	7.198	6.403	2.063	0.619	18.03		10800	0	Camera-core lander	2-3	486
92767 90	92767	90	F3	3	4	0.899	1.394	4.822	5.894	1.188	0.47	14.197		10800	0	Camera-core lander	2-3	486
92767 91	92767	91	F3	3	4	0.971	1.406	8.276	5.393	1.87	0.544	17.916		10800	0	Camera-core lander	2-3	486
92767 92	92767	92	F3	1	4	0.878	1.302	6.534	5.014	1.504	0.54	15.232		10800	0	Camera-core lander	2-3	486
92767 93	92767	93	F3	3	4	1.116	1.466	8.831	6.36	1.173		18.946		10800	0	Camera-core lander	2-3	486
92767 94	92767	94	F3	3	4	0.977	1.492	9.549	5.787	1.859	0.601	19.664		10800	0	Camera-core lander	2-3	486
92767 95	92767	95	F3	3	4	0.969	1.193	7.472	4.654	1.552	0.49	15.84		10800	0	Camera-core lander	2-3	486
92767 96	92767	96	F3	3	4	1.111	1.625	8.714	5.099	1.183	0.465	17.732		10800	0	Camera-core lander	2-3	486
92767 97	92767	97	F3	3	2	1.089	1.423	8.644	5.741	1.649	0.575	18.546		10800	0	Camera-core lander	2-3	486
92767 98	92767	98	F3	1	4	0.846	1.426	7.43	4.538	1.645	0.438	15.885		10800	0	Camera-core lander	2-3	486
92767 99	92767	99	F3	1	3	0.647	1.149	5.117	3.752	1.907	0.629	12.572		10800	0	Camera-core lander	2-3	486
92768 1	92768	1	F4	2	4	0.959	1.391	8.204	5.173	1.875	0.668	17.602		10800	0	Camera-core lander	2-3	486
92768 10	92768	10	F3a	3	4	0.981	1.304	7.791	5.512	1.468	0.654	17.056		10800	0	Camera-core lander	2-3	486
92768 100	92768	100	F3a	3	4	1.055	1.389	8.607	5.687	1.632	0.62	18.37		10800	0	Camera-core lander	2-3	486
92768 101	92768	101	F3a	2	4	1.074	1.362	8.364	5.498	1.661	0.548	17.959		10800	0	Camera-core lander	2-3	486
92768 102	92768	102	F3a	2	4	0.757	1.5	7.906	5.645	1.702	0.662	17.51		10800	0	Camera-core lander	2-3	486
92768 103	92768	103	F3a	3	4	0.936	1.414	8.215	5.518	1.469	0.596	17.552		10800	0	Camera-core lander	2-3	486
92768 104	92768	104	F3a	3	4	1.022	1.403	8.267	5.633	1.5	0.597	17.825		10800	0	Camera-core lander	2-3	486
92768 105	92768	105	F3a	3	4	1.053	1.566	7.49	6.46	1.936	0.569	18.505		10800	0	Camera-core lander	2-3	486
92768 106	92768	106	F3a	4	4	1.058	1.548	8.987	6.744	1.832	0.668	20.169		10800	0	Camera-core lander	2-3	486
92768 107	92768	107	F3a	3	4	1.031	1.404	9.204	5.257	1.471	0.639	18.367		10800	0	Camera-core lander	2-3	486
92768 108	92768	108	F3a	3	4	0.879	1.446	8.279	5.57	1.858	0.591	18.032		10800	0	Camera-core lander	2-3	486
92768 109	92768	109	F3a	3	4	0.925	1.373	7.977	5.446	1.566	0.648	17.287		10800	0	Camera-core lander	2-3	486
92768 11	92768	11	F3a	4	4	1.116	1.423	9.245	5.537	1.637	0.611	18.958		10800	0	Camera-core lander	2-3	486
92768 110	92768	110	F3a	4	5	1.046	1.523	8.664	5.139	1.573	0.635	17.945		10800	0	Camera-core lander	2-3	486
92768 111	92768	111	F3a	3	4	1.003	1.323	7.429	5.001	1.525	0.505	16.281		10800	0	Camera-core lander	2-3	486
92768 112	92768	112	F3a	3	3	1.138	1.353	6.275	6.076	1.824		16.666		10800	0	Camera-core lander	2-3	486
92768 113	92768	113	F3	3	4	1.176	1.449	8.588	5.718	1.545	0.657	18.476		10800	0	Camera-core lander	2-3	486
92768 114	92768	114	F3	4	4	0.995	1.29	8.555	5.365	1.408	0.544	17.613		10800	0	Camera-core lander	2-3	486
92768 115	92768	115	F3	3	4	0.946	1.457	8.769	5.263	1.75	0.688	18.185		10800	0	Camera-core lander	2-3	486
92768 116	92768	116	F3	2	4	0.949	1.318	7.424	4.842	1.481	0.635	16.014		10800	0	Camera-core lander	2-3	486
92768 117	92768	117	F3	3	4	1.08	1.449	9.371	6.184	1.799	0.594	19.883		10800	0	Camera-core lander	2-3	486
92768 118	92768	118	F3	2	4	1.096	1.459	8.041	5.748	1.817	0.714	18.161		10800	0	Camera-core lander	2-3	486
92768 119	92768	119	F3	1	4	0.826	1.398	6.32	4.91	1.872	0.535	15.326		10800	0	Camera-core lander	2-3	486
92768 12	92768	12	F3a	3	4	1.102	1.367	8.676	5.1	1.675	0.621	17.92		10800	0	Camera-core lander	2-3	486
92768 120	92768	120	F3	3	4	0.841	0.889	7.377	4.589	1.459		15.155		10800	0	Camera-core lander	2-3	486
92768 121	92768	121	F3	3	4	0.921	1.421	8.023	5.361	1.834	0.587	17.56		10800	0	Camera-core lander	2-3	486
92768 122	92768	122	F3	2	4	0.882	1.261	6.414	4.658	1.45	0.55	14.665		10800	0	Camera-core lander	2-3	486
92768 124	92768	124	F3	4	4	0.787	1.145	6.321	5.325	1.583	0.522	15.161		10800	0	Camera-core lander	2-3	486
92768 125	92768	125	F3	2	4	1.04	1.312	6.476	4.501	1.222	0.501	14.551		10800	0	Camera-core lander	2-3	486
92768 126	92768	126	F3	3	4	0.787	1.23	6.828	4.402	1.376	0.538	14.623		10800	0	Camera-core lander	2-3	486
92768 127	92768	127	F3	4	4	0.955	1.304	7.982	5.601	1.62	0.621	17.462		10800	0	Camera-core lander	2-3	486
92768 128	92768	128	F3	4	4	0.97	1.353	7.583	4.933	1.379	0.575	16.218		10800	0	Camera-core lander	2-3	486
92768 129	92768	129	F3	4	4	0.994	1.349	7.674	4.838	1.25		16.105		10800	0	Camera-core lander	2-3	486
92768 13	92768	13	F3a	3	4	1.11	1.387	9.164	5.32	1.664	0.592	18.645		10800	0	Camera-core lander	2-3	486
92768 130	92768	130	F3	3	4	0.676	1.218	6.454	4.46	1.279	0.48	14.087		10800	0	Camera-core lander	2-3	486
92768 131	92768	131	F3	3	4	0.848	1.294	7.465	4.65	1.294	0.52	15.551		10800	0	Camera-core lander	2-3	486
92768 132	92768	132	F3	1	3	0.854	1.317	7.106	4.589	1.468	0.57	15.334		10800	0	Camera-core lander	2-3	486
92768 133	92768	133	F3	4	3	0.94	1.223	7.232	4.869	1.226	0.517	15.49		10800	0	Camera-core lander	2-3	486
92768 134	92768	134	F3	3	4	0.919	1.433	6.701	5.195	1.52	0.51	15.768		10800	0	Camera-core lander	2-3	486
92768 136	92768	136	F3	3	3	0.895	1.296	6.31	4.839	1.215		14.555		10800	0	Camera-core lander	2-3	486
92768 137	92768	137	F3	2	3	0.85	1.321	6.312	4.855	1.412	0.571	14.75		10800	0	Camera-core lander	2-3	486
92768 138	92768	138	F3	3	4	0.84	1.244	7.083	5.482	1.499	0.496	16.148		10800	0	Camera-core lander	2-3	486
92768 139	92768	139	F3	3	3	0.89	1.224	5.844	5.227	1.396		14.581		10800	0	Camera-core lander	2-3	486
92768 14	92768	14	F3a	2	4	1.032	1.467	8.537	4.878	1.683	0.621	17.597		10800	0	Camera-core lander	2-3	486
92768 140	92768	140	F2	1	3	0.708	1.217	4.849	3.82	1.119		11.713		10800	0	Camera-core lander	2-3	486
92768 141	92768	141	F2	3	3	0.777	1.113	6.321	3.78	1.021	0.405	13.012		10800	0	Camera-core lander	2-3	486
92768 142	92768	142	F2	2	3	0.821	1.167	4.878	3.938	1.03	0.394	11.834		10800	0	Camera-core lander	2-3	486
92768 143	92768	143	F2	3	3	0.876	1.181	5.863	4.679	1.257		13.856		10800	0	Camera-core lander	2-3	486
92768 144	92768	144	F2	3	4	0.658	0.999	3.736	3.952	1.011		10.356		10800	0	Camera-core lander	2-3	486
92768 145	92768	145	F2	2	3	0.786	0.989	4.444	3.913	1.051		11.183		10800	0	Camera-core lander	2-3	486
92768 146	92768	146	F2	3	4	0.845	1.397	5.852	5.099	1.522	0.502	14.715		10800	0	Camera-core lander	2-3	486
92768 148	92768	148	F2	3	4	0.742	1.066	4.622	4.873	0.816		12.119		10800	0	Camera-core lander	2-3	486
92768 149	92768	149	F2	4	4	0.908	1.218	6.699	4.396	1.438	0.466	14.659		10800	0	Camera-core lander	2-3	486
92768 15	92768	15	F3a	2	4	0.884	1.303	7.575	4.733	1.504	0.555	15.999		10800	0	Camera-core lander	2-3	486
92768 151	92768	151	F2	3	3	0.792	1.239	5.72	4.465	1.188	0.472	13.404		10800	0	Camera-core lander	2-3	486
92768 152	92768	152	F2	1	2	0.785	1.023	5.106	4.194	1.351		12.459		10800	0	Camera-core lander	2-3	486
92768 153	92768	153	F2	3	3	0.986	1.27	7.622	4.55	1.417	0.635	15.845		10800	0	Camera-core lander	2-3	486
92768 154	92768	154	F2	3	2	0.616	0.982	4.851	3.902	0.969	0.366	11.32		10800	0	Camera-core lander	2-3	486
92768 156	92768	156	F2	3	4	0.825	0.983	5.464	4.868	1.379	0.423	13.519		10800	0	Camera-core lander	2-3	486
92768 157	92768	157	J	3	2	0.722	0.827	4.413	3.335	0.874		10.171		10800	0	Camera-core lander	2-3	486
92768 159	92768	159	M2	3	3	0.965	1.213	7.016	4.972	1.177	0.493	15.343		10800	0	Camera-core lander	2-3	486
92768 160	92768	160	M2	2	4	0.936	1.224	6.517	4.804	1.448	0.553	14.929		10800	0	Camera-core lander	2-3	486
92768 161	92768	161	M2	2	3	0.914	1.155	5.885	5.331	1.368	0.461	14.653		10800	0	Camera-core lander	2-3	486
92768 162	92768	162	M2	1	3	0.853	1.504	5.19	4.669	1.526	0.512	13.742		10800	0	Camera-core lander	2-3	486
92768 163	92768	163	M2	3	4	0.898	1.246	7.271	4.425	1.183		15.023		10800	0	Camera-core lander	2-3	486
92768 164	92768	164	M2	3	3	0.877	1.167	6.113	4.565	2.141	0.641	14.863		10800	0	Camera-core lander	2-3	486
92768 165	92768	165	M2	3	4	0.987	1.207	6.151	4.578	1.345	0.466	14.268		10800	0	Camera-core lander	2-3	486
92768 166	92768	166	M2	1	3	1.023	1.407	4.396	4.784	1.539	0.592	13.149		10800	0	Camera-core lander	2-3	486
92768 167	92768	167	M2	3	3	0.963	1.157	6.535	4.829	1.342		14.826		10800	0	Camera-core lander	2-3	486
92768 168	92768	168	M2	2	3	0.899	1.192	5.957	4.507	1.219	0.571	13.774		10800	0	Camera-core lander	2-3	486
92768 169	92768	169	M2	2	4	0.791	1.059	6.232	4.393	1.444	0.51	13.919		10800	0	Camera-core lander	2-3	486
92768 17	92768	17	F3	4	4	0.939	1.286	8.341	5.129	1.306	0.328	17.001		10800	0	Camera-core lander	2-3	486
92768 170	92768	170	M2	3	4	0.825	0.989	6.637	4.474	0.997	0.472	13.922		10800	0	Camera-core lander	2-3	486
92768 171	92768	171	M2	4	4	1.006	1.435	7.427	5.484	1.501	0.528	16.853		10800	0	Camera-core lander	2-3	486
92768 172	92768	172	M2	4	3	0.786	0.983	6.13	4.287	1.356		13.542		10800	0	Camera-core lander	2-3	486
92768 173	92768	173	M2	3	4	0.852	1.224	7.265	4.716	1.266	0.566	15.323		10800	0	Camera-core lander	2-3	486
92768 176	92768	176	M2	3	3	0.799	1.032	6.361	4.283	1.063	0.496	13.538		10800	0	Camera-core lander	2-3	486
92768 177	92768	177	M2	3	4	0.859	1.291	7.111	5.333	1.296		15.89		10800	0	Camera-core lander	2-3	486
92768 178	92768	178	M2	3	3	0.662	1.081	5.51	3.583	1.143		11.979		10800	0	Camera-core lander	2-3	486
92768 179	92768	179	M2	4	4	0.948	1.347	7.183	5.639	1.492	0.505	16.609		10800	0	Camera-core lander	2-3	486
92768 18	92768	18	F3	3	4	0.86	1.245	7.474	4.442	1.314	0.484	15.335		10800	0	Camera-core lander	2-3	486
92768 180	92768	180	M2	1	2	0.686	1.066	3.86	3.785	1.081		10.478		10800	0	Camera-core lander	2-3	486
92768 181	92768	181	M2	3	4	0.863	1.24	7.046	4.849	1.234		15.232		10800	0	Camera-core lander	2-3	486
92768 182	92768	182	M2	3	2	0.581	0.72	4.384	4.937	1.008		11.63		10800	0	Camera-core lander	2-3	486
92768 184	92768	184	M2	4	3	0.751	0.932	4.221	4.472	0.942		11.318		10800	0	Camera-core lander	2-3	486
92768 185	92768	185	M2	2	3	0.674	1.006	4.514	4.048	1.172		11.414		10800	0	Camera-core lander	2-3	486
92768 186	92768	186	M2	2	4	0.732	0.997	4.855	3.761	1.163		11.508		10800	0	Camera-core lander	2-3	486
92768 188	92768	188	M2	3	4	0.883	1.087	6.547	4.159	1.06		13.736		10800	0	Camera-core lander	2-3	486
92768 189	92768	189	M2	3	4	0.889	1.212	7.652	5.377	1.309		16.439		10800	0	Camera-core lander	2-3	486
92768 19	92768	19	F3	4	4	1.097	1.414	9.522	5.801	1.962	0.644	19.796		10800	0	Camera-core lander	2-3	486
92768 190	92768	190	M2	3	4	0.96	1.232	7.6	4.869	1.394	0.505	16.055		10800	0	Camera-core lander	2-3	486
92768 191	92768	191	M2	2	4	0.654	0.754	4.604	3.252	1.026		10.29		10800	0	Camera-core lander	2-3	486
92768 192	92768	192	M2	4	4	0.942	1.272	7.708	5.448	1.619		16.989		10800	0	Camera-core lander	2-3	486
92768 193	92768	193	M3	4	4	1.327	1.495	8.634	6.588	1.736		19.78		10800	0	Camera-core lander	2-3	486
92768 194	92768	194	M3	2	4	0.755	1.249	5.271	5.869	1.598		14.742		10800	0	Camera-core lander	2-3	486
92768 195	92768	195	M3	3	4	1.112	1.25	7.731	5.312	1.832	0.695	17.237		10800	0	Camera-core lander	2-3	486
92768 196	92768	196	M3	4	4	1.002	1.346	8.027	5.385	1.511	0.562	17.271		10800	0	Camera-core lander	2-3	486
92768 197	92768	197	M3	4	4	0.998	1.343	7.78	5.879	1.5	0.578	17.5		10800	0	Camera-core lander	2-3	486
92768 198	92768	198	M3	2	4	0.961	1.308	6.378	5.168	1.398		15.213		10800	0	Camera-core lander	2-3	486
92768 199	92768	199	M3	2	4	0.713	1.2	5.1	5.211	1.532		13.756		10800	0	Camera-core lander	2-3	486
92768 2	92768	2	F4	2	4	1.054	1.198	7.755	6.08	2.061	0.498	18.148		10800	0	Camera-core lander	2-3	486
92768 20	92768	20	F3	2	4	0.735	1.277	6.608	4.456	1.356	0.487	14.432		10800	0	Camera-core lander	2-3	486
92768 200	92768	200	M3	3	4	0.82	1.333	7.33	5.264	1.679	0.576	16.426		10800	0	Camera-core lander	2-3	486
92768 201	92768	201	M3	2	3	0.889	1.271	6.51	6.216	1.532	0.537	16.418	Broken	10800	0	Camera-core lander	2-3	486
92768 202	92768	202	M3	3	4	0.904	1.288	7.463	5.7	1.784	0.603	17.139		10800	0	Camera-core lander	2-3	486
92768 203	92768	203	M3	3	4	0.916	1.289	7.402	5.81	1.806	0.594	17.223		10800	0	Camera-core lander	2-3	486
92768 204	92768	204	M3	2	4	0.909	1.355	7.233	4.789	1.636	0.602	15.922		10800	0	Camera-core lander	2-3	486
92768 21	92768	21	F3	4	4	0.921	1.266	7.579	5.101	1.432	0.572	16.299		10800	0	Camera-core lander	2-3	486
92768 22	92768	22	F3	1	3	0.795	1.138	6.5	4.828	1.609		14.87		10800	0	Camera-core lander	2-3	486
92768 23	92768	23	F3	3	4	0.942	1.302	7.596	4.509	1.494	0.577	15.843		10800	0	Camera-core lander	2-3	486
92768 24	92768	24	F3	4	4	0.906	1.277	7.49	4.994	1.155		15.822		10800	0	Camera-core lander	2-3	486
92768 25	92768	25	F3	3	3	0.915	1.281	7.951	5.495	1.664	0.669	17.306		10800	0	Camera-core lander	2-3	486
92768 26	92768	26	F3	4	3	0.698	1.104	6.165	5.167	1.428		14.562		10800	0	Camera-core lander	2-3	486
92768 27	92768	27	F3	3	3	0.677	1.074	6.293	4.612	1.316	0.498	13.972		10800	0	Camera-core lander	2-3	486
92768 28	92768	28	F3	3	4	0.811	0.91	7.418	4.527	1.561		15.227		10800	0	Camera-core lander	2-3	486
92768 29	92768	29	F3	2	4	0.997	1.394	8.122	5.472	1.835	0.65	17.82		10800	0	Camera-core lander	2-3	486
92768 3	92768	3	F4	3	4	1.087	1.51	8.019	5.462	2.353	0.657	18.431		10800	0	Camera-core lander	2-3	486
92768 31	92768	31	F3	2	3	0.898	1.242	6.663	4.161	1.41	0.43	14.374		10800	0	Camera-core lander	2-3	486
92768 32	92768	32	F3	3	4	1.051	1.348	8.328	5.774	1.619	0.56	18.12		10800	0	Camera-core lander	2-3	486
92768 33	92768	33	F3	3	4	0.972	1.313	8.817	5.153	1.817	0.64	18.072		10800	0	Camera-core lander	2-3	486
92768 34	92768	34	F3	4	4	0.978	1.275	7.976	5.437	1.621	0.63	17.287		10800	0	Camera-core lander	2-3	486
92768 35	92768	35	F2	3	3	0.769	1.164	5.912	5.078	1.404	0.46	14.327		10800	0	Camera-core lander	2-3	486
92768 36	92768	36	F2	3	2	0.75	0.943	5.418	3.81	1.104		12.025	Very broken (in half)	10800	0	Camera-core lander	2-3	486
92768 37	92768	37	F2	3	4	0.824	0.996	6.106	4.283	0.976	0.435	13.185	Nice legs	10800	0	Camera-core lander	2-3	486
92768 38	92768	38	F2	2	3	0.631	1.106	5.009	4.367	1.177		12.29		10800	0	Camera-core lander	2-3	486
92768 4	92768	4	F4	4	4	0.982	1.551	9.125	6.275	2.143	0.686	20.076		10800	0	Camera-core lander	2-3	486
92768 40	92768	40	F2	2	3	0.833	0.992	5.332	4.162	1.076	0.419	12.395		10800	0	Camera-core lander	2-3	486
92768 42	92768	42	F2	4	3	0.707	0.982	5.847	3.872	0.929		12.337		10800	0	Camera-core lander	2-3	486
92768 43	92768	43	F2	3	3	0.751	0.989	5.367	4.755	1.173		13.035		10800	0	Camera-core lander	2-3	486
92768 44	92768	44	F2	3	4	0.822	1.151	6.433	4.325	1.053	0.496	13.784		10800	0	Camera-core lander	2-3	486
92768 45	92768	45	J	3	2	0.678	0.629	4.818	2.939	0.832		9.896		10800	0	Camera-core lander	2-3	486
92768 46	92768	46	M2	2	4	0.718	1.052	5.967	4.129	1.303	0.416	13.169		10800	0	Camera-core lander	2-3	486
92768 47	92768	47	M2	3	4	0.851	1.204	6.975	4.881	1.195		15.106		10800	0	Camera-core lander	2-3	486
92768 48	92768	48	M2	3	4	0.954	1.23	7.236	5.686	1.35		16.456		10800	0	Camera-core lander	2-3	486
92768 49	92768	49	M2	3	3	0.937	1.254	7.24	4.854	1.177		15.462		10800	0	Camera-core lander	2-3	486
92768 5	92768	5	F4	2	3	1.047	1.442	7.782	5.673	1.652	0.541	17.596		10800	0	Camera-core lander	2-3	486
92768 50	92768	50	M2	3	4	0.852	1.196	6.64	4.693	1.203	0.485	14.584		10800	0	Camera-core lander	2-3	486
92768 51	92768	51	M2	1	4	0.939	1.173	6.371	4.172	1.353	0.481	14.008		10800	0	Camera-core lander	2-3	486
92768 53	92768	53	M2	4	3	0.922	1.218	8.15	4.911	1.132		16.333		10800	0	Camera-core lander	2-3	486
92768 54	92768	54	M2	3	3	0.803	1.059	5.855	4.93	1.191	0.501	13.838		10800	0	Camera-core lander	2-3	486
92768 56	92768	56	M2	3	3	0.929	1.144	6.885	4.556	1.29	0.459	14.804		10800	0	Camera-core lander	2-3	486
92768 57	92768	57	M2	3	3	0.85	1.165	6.591	5.024	1.338	0.525	14.968		10800	0	Camera-core lander	2-3	486
92768 58	92768	58	M2	3	4	1.055	1.385	7.008	4.856	1.448	0.553	15.752		10800	0	Camera-core lander	2-3	486
92768 59	92768	59	M2	4	3	1.007	1.663	8.332	5.631	1.453	0.549	18.086		10800	0	Camera-core lander	2-3	486
92768 6	92768	6	F3a	3	4	1.005	1.375	8.449	5.628	1.69	0.591	18.147		10800	0	Camera-core lander	2-3	486
92768 60	92768	60	M2	3	3	0.898	1.093	7.141	4.46	1.389	0.465	14.981		10800	0	Camera-core lander	2-3	486
92768 61	92768	61	M2	1	2	0.587	1.026	4.155	3.436	0.93	0.379	10.134		10800	0	Camera-core lander	2-3	486
92768 62	92768	62	M2	4	4	0.992	1.355	8.502	5.398	1.247	0.618	17.494		10800	0	Camera-core lander	2-3	486
92768 63	92768	63	M2	4	2	0.863	1.174	6.606	4.514	1.2		14.357		10800	0	Camera-core lander	2-3	486
92768 64	92768	64	M2	3	3	0.779	1.138	6.043	5.259	1.432	0.622	14.651		10800	0	Camera-core lander	2-3	486
92768 65	92768	65	M2	2	3	0.868	1.202	4.86	4.565	1.344	0.488	12.839		10800	0	Camera-core lander	2-3	486
92768 66	92768	66	M2	4	3	0.879	1.628	7.343	4.038	1.143	0.4	15.031		10800	0	Camera-core lander	2-3	486
92768 67	92768	67	M2	4	3	1.026	1.381	7.922	5.561	1.611	0.606	17.501		10800	0	Camera-core lander	2-3	486
92768 68	92768	68	M2	3	2	0.894	1.113	6.703	4.896	1.301	0.472	14.907		10800	0	Camera-core lander	2-3	486
92768 69	92768	69	M2	4	3	1.168	1.461	8.172	5.958	1.527	0.64	18.286		10800	0	Camera-core lander	2-3	486
92768 7	92768	7	F3a	1	4	0.976	1.253	6.978	4.35	1.577	0.546	15.134		10800	0	Camera-core lander	2-3	486
92768 70	92768	70	M2	3	3	0.906	1.178	7.35	4.938	1.36	0.56	15.732		10800	0	Camera-core lander	2-3	486
92768 72	92768	72	M2	4	3	0.989	1.216	7.223	4.992	1.481		15.901		10800	0	Camera-core lander	2-3	486
92768 73	92768	73	M2	4	3	0.946	1.161	6.573	4.54	1.155		14.375		10800	0	Camera-core lander	2-3	486
92768 74	92768	74	M2	2	3	0.764	1.055	4.478	3.916	1.183		11.396		10800	0	Camera-core lander	2-3	486
92768 75	92768	75	M2	3	3	0.798	1.137	6.103	4.512	1.402	0.405	13.952		10800	0	Camera-core lander	2-3	486
92768 77	92768	77	M2	3	3	0.887	1.13	6.138	4.761	1.183		14.099		10800	0	Camera-core lander	2-3	486
92768 78	92768	78	M2	4	2	0.927	1.008	6.809	3.821	1.061		13.626		10800	0	Camera-core lander	2-3	486
92768 79	92768	79	M3	4	4	1.231	1.48	9.001	6.356	1.855		19.923		10800	0	Camera-core lander	2-3	486
92768 8	92768	8	F3a	2	4	0.952	1.332	7.763	5.791	1.652		17.49		10800	0	Camera-core lander	2-3	486
92768 80	92768	80	M3	4	3	1.044	1.377	7.89	6.153	1.351		17.815		10800	0	Camera-core lander	2-3	486
92768 81	92768	81	M3	1	3	1.05	1.467	7.157	5.123	1.717	0.672	16.514		10800	0	Camera-core lander	2-3	486
92768 82	92768	82	M3	3	4	1.108	1.384	6.766	5.188	1.475		15.921		10800	0	Camera-core lander	2-3	486
92768 83	92768	83	M3	2	3	1.05	1.403	6.318	5.313	1.644	0.566	15.728		10800	0	Camera-core lander	2-3	486
92768 84	92768	84	M3	1	4	0.996	1.507	7.354	4.997	1.592	0.536	16.446		10800	0	Camera-core lander	2-3	486
92768 85	92768	85	M3	4	4	1.276	1.369	7.904	5.895	1.496	0.596	17.94		10800	0	Camera-core lander	2-3	486
92768 86	92768	86	M3	3	3	1.12	1.303	8.087	5.45	1.592	0.604	17.552		10800	0	Camera-core lander	2-3	486
92768 87	92768	87	M3	3	4	0.676	1.233	6.263	4.56	1.28	0.514	14.012		10800	0	Camera-core lander	2-3	486
92768 88	92768	88	M3	3	3	1.036	1.446	8.796	5.925	1.635		18.838		10800	0	Camera-core lander	2-3	486
92768 89	92768	89	F4	4	4	1.199	1.482	9.441	6.709	1.765	0.764	20.596		10800	0	Camera-core lander	2-3	486
92768 9	92768	9	F3a	3	4	1.062	1.23	8.174	5.766	1.838	0.648	18.07		10800	0	Camera-core lander	2-3	486
92768 90	92768	90	F4	3	4	1.069	1.447	8.898	5.5	1.842	0.7	18.756		10800	0	Camera-core lander	2-3	486
92768 91	92768	91	F4	3	4	1.207	1.634	9.917	6.386	1.809	0.664	20.953		10800	0	Camera-core lander	2-3	486
92768 93	92768	93	F4	2	4	0.948	1.243	7.922	4.946	1.518	0.646	16.577		10800	0	Camera-core lander	2-3	486
92768 95	92768	95	F3a	2	4	1.028	1.256	6.833	5.412	1.386	0.6	15.915		10800	0	Camera-core lander	2-3	486
92768 96	92768	96	F3a	2	4	0.967	1.465	6.303	6.043	1.471	0.353	14.778		10800	0	Camera-core lander	2-3	486
92768 97	92768	97	F3a	2	4	1.025	1.341	7.076	4.984	1.37	0.608	15.796		10800	0	Camera-core lander	2-3	486
92768 98	92768	98	F3a	3	4	0.989	1.288	7.315	5.737	1.59	0.59	16.919		10800	0	Camera-core lander	2-3	486
92768 99	92768	99	F3a	3	4	1.079	1.447	8.407	5.828	1.799	0.724	18.56		10800	0	Camera-core lander	2-3	486
92769 1	92769	1	F3a	1	3	0.886	1.363	6.168	4.471	1.279		14.167		10800	1.5	Camera-core lander	2-3	486
92769 10	92769	10	M2	4	5	1.039	1.783	8.377	4.572	1.96	0.34	17.731	good visable telson	10800	1.5	Camera-core lander	2-3	486
92769 100	92769	100	F3	3	2	0.774	1.132	6.39	4.305	1.252	0.533	13.853		10800	1.5	Camera-core lander	2-3	486
92769 101	92769	101	F3	3	2	0.863	1.288	6.602	5.969	1.382	0.573	16.104		10800	1.5	Camera-core lander	2-3	486
92769 102	92769	102	F3	3	3	0.784	0.979	7.153	5.29	1.246		15.452		10800	1.5	Camera-core lander	2-3	486
92769 103	92769	103	F3	1	2	0.711	1.068	5.031	3.867	1.283		11.96		10800	1.5	Camera-core lander	2-3	486
92769 104	92769	104	M2	2	2	0.724	1.168	5.058	4.017	1.348	0.463	12.315		10800	1.5	Camera-core lander	2-3	486
92769 105	92769	105	F2	3	2	0.578	0.871	4.555	3.939	0.971		10.914		10800	1.5	Camera-core lander	2-3	486
92769 106	92769	106	M2	3	3	0.824	1.232	6.901	4.987	1.688	0.535	15.632		10800	1.5	Camera-core lander	2-3	486
92769 107	92769	107	F3	2	3	0.991	1.392	6.927	5.272	1.419	0.563	16.001		10800	1.5	Camera-core lander	2-3	486
92769 108	92769	108	M2	2	3	0.496	0.92	4.527	3.679	0.977	0.367	10.599		10800	1.5	Camera-core lander	2-3	486
92769 109	92769	109	F3	3	2	1.064	1.386	9.213	4.963	1.737	0.56	18.363		10800	1.5	Camera-core lander	2-3	486
92769 11	92769	11	F3	3	5	1.052	1	8.488	4.689	1.667	0.471	16.896		10800	1.5	Camera-core lander	2-3	486
92769 110	92769	110	M3	3	3	0.869	1.22	7.859	5.443	1.413	0.531	16.804		10800	1.5	Camera-core lander	2-3	486
92769 111	92769	111	F3a	3	2	1.068	1.392	8.367	5.382	1.769	0.494	17.978		10800	1.5	Camera-core lander	2-3	486
92769 112	92769	112	F3a	3	2	0.974	1.449	8.105	5.869	1.714	0.637	18.111		10800	1.5	Camera-core lander	2-3	486
92769 113	92769	113	F3	3	2	0.993	1.485	8.434	4.996	1.552	0.661	17.46		10800	1.5	Camera-core lander	2-3	486
92769 114	92769	114	F3	3	3	0.707	1.175	6.917	4.346	1.146	0.474	14.291		10800	1.5	Camera-core lander	2-3	486
92769 115	92769	115	F3	3	4	0.843	1.222	6.913	4.376	1.085	0.447	14.439		10800	1.5	Camera-core lander	2-3	486
92769 116	92769	116	F3	4	3	0.949	1.203	8.389	4.516	1.349	0.572	16.406		10800	1.5	Camera-core lander	2-3	486
92769 117	92769	117	F3	3	4	0.958	1.494	9.206	5.996	1.707	0.561	19.361		10800	1.5	Camera-core lander	2-3	486
92769 118	92769	118	F3	3	4	0.859	1.062	8.086	5.871	1.687	0.516	17.565		10800	1.5	Camera-core lander	2-3	486
92769 119	92769	119	F3	3	3	1.073	1.476	7.652	5.211	1.796	0.644	17.208		10800	1.5	Camera-core lander	2-3	486
92769 12	92769	12	M2	4	4	0.915	1.214	7.82	6.322	1.762	0.444	18.033		10800	1.5	Camera-core lander	2-3	486
92769 120	92769	120	F3	3	3	1.018	1.358	8.55	4.794	1.411	0.477	17.131		10800	1.5	Camera-core lander	2-3	486
92769 121	92769	121	F3	2	2	0.693	0.871	6.007	4.138	1.259		12.968		10800	1.5	Camera-core lander	2-3	486
92769 122	92769	122	F2	3	2	0.774	0.989	6.292	4.084	1.367	0.464	13.506		10800	1.5	Camera-core lander	2-3	486
92769 123	92769	123	F2	3	2	0.663	0.687	5.6	4.534	1.019		12.503		10800	1.5	Camera-core lander	2-3	486
92769 124	92769	124	F2	3	3	0.718	0.967	6.805	4.147	1.04	0.449	13.677		10800	1.5	Camera-core lander	2-3	486
92769 125	92769	125	F2	3	2	0.887	0.912	5.576	4.339	1.388	0.445	13.102		10800	1.5	Camera-core lander	2-3	486
92769 126	92769	126	F2	3	2	0.865	0.86	5.389	3.91	1.192	0.464	12.216		10800	1.5	Camera-core lander	2-3	486
92769 127	92769	127	F2	2	2	0.899	0.995	4.678	3.728	1.26		11.56	Pleopod 3 damaged making it larger in measurments	10800	1.5	Camera-core lander	2-3	486
92769 128	92769	128	M2	3	2	0.593	1.147	5.021	4.344	1.163		12.268		10800	1.5	Camera-core lander	2-3	486
92769 129	92769	129	M2	2	2	0.847	1.136	4.078	3.204	0.919	0.406	10.184		10800	1.5	Camera-core lander	2-3	486
92769 13	92769	13	M2	2	3	0.594	1.238	4.755	3.922	0.528	0.166	11.037		10800	1.5	Camera-core lander	2-3	486
92769 130	92769	130	M2	3	2	0.668	0.951	4.81	3.37	0.866	0.346	10.665		10800	1.5	Camera-core lander	2-3	486
92769 131	92769	131	M3	3	2	1.068	1.256	8.842	5.849	1.976	0.567	18.991		10800	1.5	Camera-core lander	2-3	486
92769 132	92769	132	M3	3	2	0.826	1.108	7.537	4.938	1.475	0.513	15.884		10800	1.5	Camera-core lander	2-3	486
92769 133	92769	133	M2	3	3	0.605	1.017	6.185	4.21	1.356	0.415	13.373		10800	1.5	Camera-core lander	2-3	486
92769 134	92769	134	M3	3	2	0.91	1.035	6.593	4.946	1.477		14.961		10800	1.5	Camera-core lander	2-3	486
92769 135	92769	135	M2	3	2	0.877	1.089	4.291	4.362	1.111		11.73		10800	1.5	Camera-core lander	2-3	486
92769 136	92769	136	M2	2	2	0.761	0.963	4.649	4.012	1.187		11.572		10800	1.5	Camera-core lander	2-3	486
92769 137	92769	137	M2	3	2	0.829	0.998	5.889	4.19	1.079		12.985		10800	1.5	Camera-core lander	2-3	486
92769 138	92769	138	M2	4	3	0.829	0.998	5.889	4.19	1.073		12.979		10800	1.5	Camera-core lander	2-3	486
92769 139	92769	139	M3	3	2	0.852	1.139	6.032	4.561	1.483	0.464	14.067		10800	1.5	Camera-core lander	2-3	486
92769 14	92769	14	F3	2	3	1.103	1.173	6.604	4.441	1.562	0.502	14.883		10800	1.5	Camera-core lander	2-3	486
92769 140	92769	140	M3	2	2	0.91	1.252	5.79	4.846	1.604		14.402		10800	1.5	Camera-core lander	2-3	486
92769 141	92769	141	M2	2	3	0.809	1.158	6.121	4.779	0.988		13.855		10800	1.5	Camera-core lander	2-3	486
92769 142	92769	142	M2	2	3	0.941	1.231	4.572	5.345	1.125		13.214		10800	1.5	Camera-core lander	2-3	486
92769 143	92769	143	M3	3	3	0.838	1.15	6.663	4.449	1.193		14.293		10800	1.5	Camera-core lander	2-3	486
92769 144	92769	144	M2	3	3	0.83	1.011	6.315	4.484	1.17	0.41	13.81		10800	1.5	Camera-core lander	2-3	486
92769 145	92769	145	M3	3	3	0.821	1.151	6.491	4.881	1.42		14.764		10800	1.5	Camera-core lander	2-3	486
92769 146	92769	146	M2	3	2	0.815	1.114	6.722	3.706	1.152	0.428	13.509		10800	1.5	Camera-core lander	2-3	486
92769 147	92769	147	M2	3	2	0.821	1.226	5.825	5.028	1.093		13.993		10800	1.5	Camera-core lander	2-3	486
92769 148	92769	148	F3	3	2	0.821	1.171	6.715	4.462	1.341	0.438	14.51		10800	1.5	Camera-core lander	2-3	486
92769 149	92769	149	F2	2	3	0.729	1.231	4.972	4.031	1.106	0.519	12.069		10800	1.5	Camera-core lander	2-3	486
92769 15	92769	15	F3a	2	3	1.469	1.388	9.65	4.046	1.56	0.487	18.113		10800	1.5	Camera-core lander	2-3	486
92769 150	92769	150	F2	3	2	0.845	1.055	6.198	4.344	1.275	0.35	13.717		10800	1.5	Camera-core lander	2-3	486
92769 151	92769	151	F2	3	2	0.604	0.836	5.404	3.651	1.28		11.775		10800	1.5	Camera-core lander	2-3	486
92769 152	92769	152	F2	1	3	0.498	1.078	4.794	3.615	1.288	0.452	11.273		10800	1.5	Camera-core lander	2-3	486
92769 153	92769	153	F2	3	2	0.62	0.835	4.896	3.186	1.089		10.626		10800	1.5	Camera-core lander	2-3	486
92769 154	92769	154	F2	4	2	0.741	0.901	5.813	3.111	0.901		11.467		10800	1.5	Camera-core lander	2-3	486
92769 155	92769	155	J	2	3	0.517	0.788	3.975	3.466	1.068		9.814		10800	1.5	Camera-core lander	2-3	486
92769 156	92769	156	J	3	4	0.632	0.919	4.545	3.125	0.757		9.978		10800	1.5	Camera-core lander	2-3	486
92769 157	92769	157	J	2	3	0.571	0.929	3.999	3.638	1.117		10.254		10800	1.5	Camera-core lander	2-3	486
92769 158	92769	158	M2	2	2	0.615	0.648	4.301	3.789	0.981		10.334		10800	1.5	Camera-core lander	2-3	486
92769 159	92769	159	M2	2	3	0.611	0.805	5.324	3.853	1.133	0.377	11.726		10800	1.5	Camera-core lander	2-3	486
92769 16	92769	16	F2	2	3	0.835	1.021	6.317	3.536	1.216	0.455	12.925		10800	1.5	Camera-core lander	2-3	486
92769 160	92769	160	M3	3	2	0.982	1.327	7.691	5.232	1.698	0.587	16.93		10800	1.5	Camera-core lander	2-3	486
92769 162	92769	162	M3	3	3	0.659	1.196	6.439	5.075	1.522	0.538	14.891		10800	1.5	Camera-core lander	2-3	486
92769 163	92769	163	M3	3	3	0.955	1.061	6.745	4.347	1.252	0.437	14.36		10800	1.5	Camera-core lander	2-3	486
92769 164	92769	164	M2	3	3	0.78	1.129	5.994	4.479	1.349	0.467	13.731		10800	1.5	Camera-core lander	2-3	486
92769 165	92769	165	M3	4	3	0.825	1.079	7.761	4.762	1.317	0.458	15.744		10800	1.5	Camera-core lander	2-3	486
92769 166	92769	166	M2	3	2	0.664	1.05	5.551	4.125	1.15	0.427	12.54		10800	1.5	Camera-core lander	2-3	486
92769 167	92769	167	M2	2	2	0.99	0.964	5.766	4.895	1.081	0.525	13.696		10800	1.5	Camera-core lander	2-3	486
92769 168	92769	168	M3	2	4	0.705	0.941	6.659	4.717	1.54	0.543	14.562		10800	1.5	Camera-core lander	2-3	486
92769 169	92769	169	M2	3	3	0.809	1.041	6.442	4.256	1.271		13.819		10800	1.5	Camera-core lander	2-3	486
92769 17	92769	17	F3	2	3	0.892	1.137	7.164	5.002	1.445	0.495	15.64		10800	1.5	Camera-core lander	2-3	486
92769 170	92769	170	M2	1	2	0.667	1.26	5.582	5.182	1.389		14.08		10800	1.5	Camera-core lander	2-3	486
92769 171	92769	171	M3	3	3	0.841	1.117	6.88	4.844	1.298		14.98		10800	1.5	Camera-core lander	2-3	486
92769 172	92769	172	M2	2	4	0.692	1.06	5.992	4.28	1.473		13.497		10800	1.5	Camera-core lander	2-3	486
92769 173	92769	173	M3	3	3	0.887	1.223	6.831	5.745	1.372		16.058		10800	1.5	Camera-core lander	2-3	486
92769 174	92769	174	M2	2	2	0.464	0.875	3.985	2.869	0.97	0.328	9.163		10800	1.5	Camera-core lander	2-3	486
92769 175	92769	175	M2	3	2	0.867	1	5.812	4.581	1.152		13.412		10800	1.5	Camera-core lander	2-3	486
92769 176	92769	176	M3	2	4	1.001	1.416	7.826	4.685	1.454	0.534	16.382		10800	1.5	Camera-core lander	2-3	486
92769 177	92769	177	M3	3	2	0.909	0.992	7.443	5.362	1.674	0.532	16.38		10800	1.5	Camera-core lander	2-3	486
92769 178	92769	178	M2	3	2	0.617	1.029	5.782	4.044	0.885		12.357		10800	1.5	Camera-core lander	2-3	486
92769 179	92769	179	M2	3	4	0.767	1.056	5.722	3.578	0.908	0.366	12.031		10800	1.5	Camera-core lander	2-3	486
92769 18	92769	18	F3	3	3	0.998	1.043	7.86	5.292	1.457	0.488	16.65		10800	1.5	Camera-core lander	2-3	486
92769 180	92769	180	F3	2	3	0.829	1.056	5.744	4.49	1.111		13.23		10800	1.5	Camera-core lander	2-3	486
92769 181	92769	181	F3	3	3	0.794	1.253	8.015	5.104	1.688	0.608	16.854		10800	1.5	Camera-core lander	2-3	486
92769 182	92769	182	F3	3	2	0.909	1.233	7.145	5.113	1.189	0.432	15.589		10800	1.5	Camera-core lander	2-3	486
92769 183	92769	183	F3	3	2	1.073	1.404	8.271	4.703	1.524	0.555	16.975		10800	1.5	Camera-core lander	2-3	486
92769 184	92769	184	F3	3	3	0.841	1.285	7.93	5.767	1.848	0.586	17.671		10800	1.5	Camera-core lander	2-3	486
92769 185	92769	185	F3	1	2	1.193	1.287	5.673	4.403	1.566	0.588	14.122		10800	1.5	Camera-core lander	2-3	486
92769 186	92769	186	F3	1	2	0.914	1.157	5.871	4.441	1.232		13.615		10800	1.5	Camera-core lander	2-3	486
92769 187	92769	187	F3	1	2	0.892	0.928	5.316	4.371	1.084	0.453	12.591		10800	1.5	Camera-core lander	2-3	486
92769 188	92769	188	F3	3	2	0.819	1.363	7.83	4.502	1.548	0.561	16.062		10800	1.5	Camera-core lander	2-3	486
92769 189	92769	189	F3	3	2	0.891	1.163	6.48	3.881	1.184	0.43	13.599		10800	1.5	Camera-core lander	2-3	486
92769 19	92769	19	F3	4	2	1.075	1.162	8.052	5.877	1.373		17.539		10800	1.5	Camera-core lander	2-3	486
92769 190	92769	190	F3	3	4	0.925	1.254	7.234	5.298	1.644	0.563	16.355		10800	1.5	Camera-core lander	2-3	486
92769 191	92769	191	F3	1	3	1.057	1.23	5.365	4.253	1.358		13.263		10800	1.5	Camera-core lander	2-3	486
92769 192	92769	192	F3	2	2	0.798	1.088	4.605	3.929	1.307	0.388	11.727		10800	1.5	Camera-core lander	2-3	486
92769 193	92769	193	F3	2	3	0.739	1.348	6.461	4.773	1.508	0.567	14.829		10800	1.5	Camera-core lander	2-3	486
92769 194	92769	194	F3	3	2	0.786	1.049	6.15	4.284	1.323	0.522	13.592		10800	1.5	Camera-core lander	2-3	486
92769 195	92769	195	F3	3	3	0.762	1.092	6.692	4.523	1.042	0.443	14.111		10800	1.5	Camera-core lander	2-3	486
92769 196	92769	196	F3	3	2	0.55	1.026	6.176	4.31	1.064	0.55	13.126		10800	1.5	Camera-core lander	2-3	486
92769 197	92769	197	F2	2	2	0.576	0.959	4.874	3.766	1.001		11.176		10800	1.5	Camera-core lander	2-3	486
92769 198	92769	198	F2	1	2	0.829	1.1	4.242	3.445	1.019		10.635		10800	1.5	Camera-core lander	2-3	486
92769 199	92769	199	F3	2	3	0.817	1.096	5.571	4.259	1.312	0.357	13.055		10800	1.5	Camera-core lander	2-3	486
92769 2	92769	2	F3	3	4	0.934	1.203	8.795	5.463	1.835	0.531	18.23	We weren’t sure about telson	10800	1.5	Camera-core lander	2-3	486
92769 20	92769	20	F3a	2	2	1.081	1.367	8.123	4.361	1.493	0.745	16.425		10800	1.5	Camera-core lander	2-3	486
92769 200	92769	200	F2	3	2	0.75	0.946	6.019	3.997	0.939		12.651		10800	1.5	Camera-core lander	2-3	486
92769 201	92769	201	F2	2	3	0.723	1.053	4.02	3.96	1.03	0.246	10.786		10800	1.5	Camera-core lander	2-3	486
92769 202	92769	202	F2	3	2	0.768	0.908	5.288	3.926	1.144		12.034		10800	1.5	Camera-core lander	2-3	486
92769 21	92769	21	M2	3	2	1.035	0.468	5.278	5.487	1.461	1.006	13.729		10800	1.5	Camera-core lander	2-3	486
92769 22	92769	22	M2	2	2	0.926	0.987	5.356	5.523	0.756		13.548		10800	1.5	Camera-core lander	2-3	486
92769 23	92769	23	M2	2	3	0.99	1.054	6.421	4.76	1.416	0.527	14.641		10800	1.5	Camera-core lander	2-3	486
92769 24	92769	24	M2	3	4	0.8	1.122	6.815	4.396	1.289	0.48	14.422		10800	1.5	Camera-core lander	2-3	486
92769 25	92769	25	M2	3	3	0.913	0.966	5.788	5.153	1.373	0.262	14.193		10800	1.5	Camera-core lander	2-3	486
92769 26	92769	26	M2	1	4	0.817	1.212	4.912	4.091	1.212	0.427	12.244		10800	1.5	Camera-core lander	2-3	486
92769 27	92769	27	M2	2	4	0.849	1.185	6.287	4.389	1.557	0.446	14.267		10800	1.5	Camera-core lander	2-3	486
92769 28	92769	28	F3	4	4	0.837	1.035	7.639	5.711	1.293	0.57	16.515		10800	1.5	Camera-core lander	2-3	486
92769 29	92769	29	F3	3	3	0.875	1.158	7.689	5.323	1.2	0.521	16.245		10800	1.5	Camera-core lander	2-3	486
92769 30	92769	30	M2	2	3	0.702	1.075	7.122	4.343	1.233		14.475		10800	1.5	Camera-core lander	2-3	486
92769 31	92769	31	F3	2	4	0.655	1.243	5.1	4.225	1.291	0.402	12.514		10800	1.5	Camera-core lander	2-3	486
92769 32	92769	32	F3	3	3	0.699	0.828	6.665	3.757	1.21	0.461	13.159		10800	1.5	Camera-core lander	2-3	486
92769 33	92769	33	F3	3	3	1.042	1.174	8.311	5.083	1.658	0.564	17.268		10800	1.5	Camera-core lander	2-3	486
92769 34	92769	34	F3	4	3	0.952	1.468	8.549	5.635	1.469	0.575	18.073		10800	1.5	Camera-core lander	2-3	486
92769 35	92769	35	F3	2	2	0.758	1.458	6.413	5.15	1.58		15.359		10800	1.5	Camera-core lander	2-3	486
92769 36	92769	36	F3	2	3	0.824	1.388	6.063	5.788	1.533		15.596		10800	1.5	Camera-core lander	2-3	486
92769 37	92769	37	M2	3	3	1.046	0.877	5.695	5.726	1.439		14.783		10800	1.5	Camera-core lander	2-3	486
92769 38	92769	38	F3	1	4	0.973	1.346	6.391	4.574	1.563	0.569	14.847		10800	1.5	Camera-core lander	2-3	486
92769 39	92769	39	M2	1	3	0.815	1.04	4.807	4.883	1.615		13.16		10800	1.5	Camera-core lander	2-3	486
92769 4	92769	4	M2	2	3	1.066	0.827	6.387	5.099	1.736		15.115		10800	1.5	Camera-core lander	2-3	486
92769 40	92769	40	M2	2	3	0.565	1.1251	5.573	5.337	1.505	0.587	14.1051	damaged	10800	1.5	Camera-core lander	2-3	486
92769 41	92769	41	F3	1	3	0.783	1.355	5.365	4.497	1.267		13.267		10800	1.5	Camera-core lander	2-3	486
92769 42	92769	42	M2	3	3	0.666	0.737	4.945	4.103	1.052	0.364	11.503		10800	1.5	Camera-core lander	2-3	486
92769 43	92769	43	F2	3	4	0.948	1.194	7.402	5.069	1.404	0.474	16.017	Slightly decapitated	10800	1.5	Camera-core lander	2-3	486
92769 44	92769	44	F3	2	4	0.891	1.175	6.47	4.856	1.496	0.496	14.888		10800	1.5	Camera-core lander	2-3	486
92769 45	92769	45	F3a	1	3	0.867	1.003	6.005	5.011	1.559		14.445		10800	1.5	Camera-core lander	2-3	486
92769 46	92769	46	F2	2	3	0.851	1.06	5.713	3.631	1.03	0.417	12.285	Slightly decapitated	10800	1.5	Camera-core lander	2-3	486
92769 47	92769	47	F2	2	3	0.816	0.834	6.473	4.158	1.18	0.333	13.461		10800	1.5	Camera-core lander	2-3	486
92769 48	92769	48	F2	3	5	1.095	1.1271	7.974	5.51	1.727	0.424	17.4331	Slightly decapitated	10800	1.5	Camera-core lander	2-3	486
92769 49	92769	49	F3	4	4	0.902	1.345	8.207	5.532	1.704	0.57	17.69		10800	1.5	Camera-core lander	2-3	486
92769 5	92769	5	M2	2	3	0.809	0.949	5.567	3.774	1		12.099	broken	10800	1.5	Camera-core lander	2-3	486
92769 50	92769	50	F4	2	4	0.972	1.283	8.553	5.519	1.648	0.605	17.975		10800	1.5	Camera-core lander	2-3	486
92769 51	92769	51	F3	3	3	0.965	0.999	7.439	5.429	1.535	0.504	16.367		10800	1.5	Camera-core lander	2-3	486
92769 52	92769	52	F2	3	1	0.818	1.091	7.228	3.48	1.034	0.362	13.651	Slightly decapitated	10800	1.5	Camera-core lander	2-3	486
92769 53	92769	53	F3	1	3	0.942	0.763	6.644	5.213	1.654		15.216		10800	1.5	Camera-core lander	2-3	486
92769 54	92769	54	F2	3	3	0.863	1.129	6.303	3.953	1.156	0.451	13.404		10800	1.5	Camera-core lander	2-3	486
92769 55	92769	55	M2	3	2	0.871	1.011	7.518	3.336	1.235	0.365	13.971		10800	1.5	Camera-core lander	2-3	486
92769 56	92769	56	F3	3	3	0.95	1.174	7.287	4.926	1.398	0.466	15.735	these two similar	10800	1.5	Camera-core lander	2-3	486
92769 57	92769	57	F2	3	3	0.977	1.236	7.154	5.034	1.394	0.511	15.795	these two similar	10800	1.5	Camera-core lander	2-3	486
92769 58	92769	58	F4	3	3	0.852	1.377	8.195	5.905	1.791	0.474	18.12		10800	1.5	Camera-core lander	2-3	486
92769 59	92769	59	F2	4	2	0.832	0.97	6.2	4.504	1.175		13.681		10800	1.5	Camera-core lander	2-3	486
92769 6	92769	6	M2	1	2	1.113	1.082	5.846	4.68	1.673	1.062	14.394	We weren’t sure about telson	10800	1.5	Camera-core lander	2-3	486
92769 60	92769	60	F2	3	4	0.721	0.845	5.806	3.522	0.861		11.755		10800	1.5	Camera-core lander	2-3	486
92769 61	92769	61	M2	2	3	0.891	0.864	5.972	4.892	1.304	0.419	13.923		10800	1.5	Camera-core lander	2-3	486
92769 62	92769	62	M2	2	1	0.82	0.718	5.163	4.259	1.098		12.058		10800	1.5	Camera-core lander	2-3	486
92769 63	92769	63	F3	2	2	0.957	0.533	6.326	5.641	1.285		14.742		10800	1.5	Camera-core lander	2-3	486
92769 64	92769	64	F2	3	3	0.803	0.542	6.09	4.21	1.324	0.34	12.969		10800	1.5	Camera-core lander	2-3	486
92769 65	92769	65	F3	2	2	0.88	0.973	5.564	4.838	1.604		13.859		10800	1.5	Camera-core lander	2-3	486
92769 66	92769	66	M2	3	4	0.99	0.943	6.848	5.848	1.299		15.928		10800	1.5	Camera-core lander	2-3	486
92769 67	92769	67	M2	4	2	0.756	1.038	5.722	4.122	1.155		12.793		10800	1.5	Camera-core lander	2-3	486
92769 68	92769	68	M2	4	4	0.914	0.873	6.978	5.642	0.937		15.344		10800	1.5	Camera-core lander	2-3	486
92769 69	92769	69	F3	3	3	0.856	1.026	7.219	5.261	1.553	0.525	15.915		10800	1.5	Camera-core lander	2-3	486
92769 7	92769	7	M3	3	2	0.888	1.115	6.174	7.01	1.851		17.038		10800	1.5	Camera-core lander	2-3	486
92769 70	92769	70	M2	3	4	0.891	1.151	7.162	5.471	1.4	0.573	16.075		10800	1.5	Camera-core lander	2-3	486
92769 71	92769	71	M2	3	3	0.872	0.862	6.652	5.47	1.398	0.437	15.254		10800	1.5	Camera-core lander	2-3	486
92769 72	92769	72	F3	2	3	0.933	0.969	6.087	4.686	1.562	0.339	14.237		10800	1.5	Camera-core lander	2-3	486
92769 73	92769	73	F3	3	3	0.954	1.158	6.494	4.185	1.168	0.412	13.959		10800	1.5	Camera-core lander	2-3	486
92769 74	92769	74	F2	2	4	0.937	1.183	6.523	4.232	1.149	0.472	14.024		10800	1.5	Camera-core lander	2-3	486
92769 75	92769	75	M2	2	3	0.712	0.818	5.15	4.137	1.434		12.251		10800	1.5	Camera-core lander	2-3	486
92769 76	92769	76	M2	3	3	0.812	0.843	6.394	4.282	1.223	0.456	13.554		10800	1.5	Camera-core lander	2-3	486
92769 77	92769	77	M2	4	3	0.456	1.053	7.951	5.736	1.728		16.924		10800	1.5	Camera-core lander	2-3	486
92769 78	92769	78	M2	2	2	0.697	0.366	5.491	4.834	1.287		12.675		10800	1.5	Camera-core lander	2-3	486
92769 79	92769	79	F2	2	2	0.842	0.846	4.692	3.874	1.505	0.464	11.759		10800	1.5	Camera-core lander	2-3	486
92769 8	92769	8	F3	2	3	1.281	0.778	7.168	4.863	1.672		15.762		10800	1.5	Camera-core lander	2-3	486
92769 80	92769	80	F3	2	3	0.899	0.942	5.497	5.26	1.934	0.651	14.532		10800	1.5	Camera-core lander	2-3	486
92769 81	92769	81	M2	3	2	0.668	0.798	5.117	4.192	1.043	0.315	11.818		10800	1.5	Camera-core lander	2-3	486
92769 82	92769	82	F2	2	2	0.758	0.985	4.508	3.487	1.533	0.539	11.271		10800	1.5	Camera-core lander	2-3	486
92769 83	92769	83	F3	1	3	0.901	1.258	5.544	6.065	1.73	0.533	15.498		10800	1.5	Camera-core lander	2-3	486
92769 84	92769	84	M2	3	4	0.94	1.305	7.223	5.603	1.593	0.464	16.664		10800	1.5	Camera-core lander	2-3	486
92769 86	92769	86	M2	3	2	0.958	1.171	6.814	4.741	1.297	0.4	14.981		10800	1.5	Camera-core lander	2-3	486
92769 87	92769	87	M2	1	3	0.698	1.154	4.765	4.692	1.348	0.457	12.657		10800	1.5	Camera-core lander	2-3	486
92769 88	92769	88	M2	3	3	0.836	1.026	5.845	3.49	1.115	0.482	12.312		10800	1.5	Camera-core lander	2-3	486
92769 89	92769	89	F2	2	3	0.955	1.229	6.171	5.43	1.484	0.512	15.269		10800	1.5	Camera-core lander	2-3	486
92769 9	92769	9	M3	3	5	0.897	1.044	7.837	5.236	1.519	0.553	16.533		10800	1.5	Camera-core lander	2-3	486
92769 90	92769	90	F3	3	3	0.812	1	6.515	4.74	1.439	0.439	14.506		10800	1.5	Camera-core lander	2-3	486
92769 91	92769	91	M2	3	3	0.824	0.919	6.773	5.056	1.441		15.013		10800	1.5	Camera-core lander	2-3	486
92769 92	92769	92	M2	2	3	0.471	0.674	4.336	3.293	0.925		9.699		10800	1.5	Camera-core lander	2-3	486
92769 93	92769	93	M2	3	3	0.845	1.105	6.745	4.567	1.125	0.409	14.387		10800	1.5	Camera-core lander	2-3	486
92769 94	92769	94	F2	2	3	0.625	0.655	4.205	4.065	1.059	0.398	10.609		10800	1.5	Camera-core lander	2-3	486
92769 95	92769	95	F3	3	2	1.116	1.424	7.68	5.717	1.664	0.591	17.601		10800	1.5	Camera-core lander	2-3	486
92769 96	92769	96	M3	3	2	0.887	1.299	7.128	4.404	1.311	0.494	15.029		10800	1.5	Camera-core lander	2-3	486
92769 97	92769	97	M2	3	2	0.791	1.062	6.224	4.706	1.563	0.543	14.346		10800	1.5	Camera-core lander	2-3	486
92769 98	92769	98	F3	2	3	0.692	1.2	5.825	4.705	1.553	0.811	13.975		10800	1.5	Camera-core lander	2-3	486
92769 99	92769	99	M2	3	2	0.88	1.06	6.487	4.335	1.17	0.451	13.932		10800	1.5	Camera-core lander	2-3	486
92770 1	92770	1	F4	3	4	0.97	1.428	7.32	6.486	1.611	0.69	17.815		10800	1.8	Sediment Profile lander	2-2	422
92770 10	92770	10	F3a	1	3	0.959	1.221	5.451	4.829	1.538		13.998		10800	1.8	Sediment Profile lander	2-2	422
92770 11	92770	11	F3	2	4	0.94	1.32	6.247	4.889	1.276	0.531	14.672		10800	1.8	Sediment Profile lander	2-2	422
92770 12	92770	12	F3	2	4	0.819	1.125	5.525	4.262	0.956	0.403	12.687		10800	1.8	Sediment Profile lander	2-2	422
92770 13	92770	13	F3	3	4	0.911	1.274	6.259	4.789	1.487	0.549	14.72		10800	1.8	Sediment Profile lander	2-2	422
92770 14	92770	14	F3	2	4	0.743	0.999	5.287	3.458	1.234	0.415	11.721		10800	1.8	Sediment Profile lander	2-2	422
92770 15	92770	15	F3	2	4	0.913	1.1847	5.981	4.218	1.166	0.495	13.4627	DAMAGED	10800	1.8	Sediment Profile lander	2-2	422
92770 16	92770	16	F2	2	3	0.895	0.986	4.661	4.963	1.207	0.464	12.712		10800	1.8	Sediment Profile lander	2-2	422
92770 17	92770	17	F2	2	3	0.89	0.872	4.605	5.185	1.056	0.483	12.608		10800	1.8	Sediment Profile lander	2-2	422
92770 19	92770	19	F2	2	4	0.629	0.974	4.255	4.722	1.267	0.373	11.847		10800	1.8	Sediment Profile lander	2-2	422
92770 2	92770	2	F4	1	4	1.107	1.531	7.374	6.098	1.638	0.724	17.748		10800	1.8	Sediment Profile lander	2-2	422
92770 20	92770	20	F2	1	3	0.94	1.268	5.288	4.079	1.158		12.733		10800	1.8	Sediment Profile lander	2-2	422
92770 22	92770	22	F2	1	4	0.967	1.145	4.446	4.471	1.151		12.18		10800	1.8	Sediment Profile lander	2-2	422
92770 23	92770	23	F2	1	2	0.558	0.998	3.441	3.03	0.946		8.973		10800	1.8	Sediment Profile lander	2-2	422
92770 24	92770	24	F2	1	4	0.743	1.066	4.876	3.626	1.051	0.412	11.362		10800	1.8	Sediment Profile lander	2-2	422
92770 25	92770	25	F2	1	4	0.679	1.014	4.921	3.341	1.504		11.459		10800	1.8	Sediment Profile lander	2-2	422
92770 28	92770	28	M2	2	4	0.832	1.186	5.557	5.108	1.358		14.041		10800	1.8	Sediment Profile lander	2-2	422
92770 29	92770	29	M2	2	4	0.864	1.289	6.18	5.875	1.317		15.525		10800	1.8	Sediment Profile lander	2-2	422
92770 3	92770	3	F4	2	4	0.955	1.344	6.173	6.232	1.624		16.328		10800	1.8	Sediment Profile lander	2-2	422
92770 30	92770	30	M2	2	4	0.875	1.162	5.796	4.943	1.209		13.985		10800	1.8	Sediment Profile lander	2-2	422
92770 31	92770	31	M2	2	4	0.818	1.178	5.868	5.004	1.503	0.484	14.371		10800	1.8	Sediment Profile lander	2-2	422
92770 33	92770	33	M2	2	4	0.82	1.148	4.209	4.808	1.33	0.476	12.315		10800	1.8	Sediment Profile lander	2-2	422
92770 35	92770	35	M2	3	4	0.865	1.247	6.224	5.26	1.32	0.393	14.916		10800	1.8	Sediment Profile lander	2-2	422
92770 36	92770	36	M2	3	4	0.584	1.021	5.064	3.888	0.942	0.341	11.499		10800	1.8	Sediment Profile lander	2-2	422
92770 37	92770	37	M2	3	4	0.958	1.237	6.163	6.174	1.502		16.034		10800	1.8	Sediment Profile lander	2-2	422
92770 38	92770	38	M2	2	2	0.668	1.053	4.221	4.584	1.148		11.674	DAMAGED	10800	1.8	Sediment Profile lander	2-2	422
92770 39	92770	39	M2	2	4	0.572	1.1	5.512	5.526	1.413	0.538	14.123		10800	1.8	Sediment Profile lander	2-2	422
92770 4	92770	4	F4	2	4	1.042	1.326	6.788	5.077	1.333	0.7	15.566		10800	1.8	Sediment Profile lander	2-2	422
92770 41	92770	41	M3	1	4	0.976	1.72	5.941	4.689	1.559	0.55	14.885		10800	1.8	Sediment Profile lander	2-2	422
92770 43	92770	43	M3	1	4	0.984	1.234	6.419	4.501	1.281	0.564	14.419		10800	1.8	Sediment Profile lander	2-2	422
92770 5	92770	5	F3a	1	4	1.091	1.397	6.409	4.848	1.675	0.677	15.42		10800	1.8	Sediment Profile lander	2-2	422
92770 9	92770	9	F3a	1	3	0.713	1.216	6.249	5.168	1.539	0.663	14.885		10800	1.8	Sediment Profile lander	2-2	422
92771 1	92771	1	F2	1	2	0.527	0.761	4.068	2.965	1.213	0.325	9.534		10800	1.8	Sediment Profile lander	2-2	422
92771 10	92771	10	M2	2	3	1.002	1.374	5.437	5.234	1.447	0.553	14.494		10800	1.8	Sediment Profile lander	2-2	422
92771 12	92771	12	M2	3	2	0.783	1.163	5.787	3.824	1.478	0.49	13.035		10800	1.8	Sediment Profile lander	2-2	422
92771 13	92771	13	M2	3	3	0.855	1.213	5.585	4.91	1.308	0.55	13.871		10800	1.8	Sediment Profile lander	2-2	422
92771 14	92771	14	M2	1	3	0.782	1.085	4.804	4.034	1.416	0.514	12.121		10800	1.8	Sediment Profile lander	2-2	422
92771 15	92771	15	M3	1	3	0.966	1.279	6.288	5.415	1.494	0.617	15.442		10800	1.8	Sediment Profile lander	2-2	422
92771 16	92771	16	M2	2	2	0.649	1.127	5.377	4.858	1.468	0.446	13.479	Pleosome Broken	10800	1.8	Sediment Profile lander	2-2	422
92771 17	92771	17	M2	2	2	0.622	0.974	3.994	3.96	0.984	0.446	10.534		10800	1.8	Sediment Profile lander	2-2	422
92771 2	92771	2	F2	2	3	0.693	0.914	4.313	3.418	0.966	0.347	10.304		10800	1.8	Sediment Profile lander	2-2	422
92771 3	92771	3	F3	2	2	0.759	1.093	6.493	5.07	1.654	0.518	15.069		10800	1.8	Sediment Profile lander	2-2	422
92771 4	92771	4	F3	2	3	0.937	0.917	6.117	4.915	1.267	0.502	14.153		10800	1.8	Sediment Profile lander	2-2	422
92771 5	92771	5	F3	2	3	0.721	1.407	6.19	5.91	1.693		15.921		10800	1.8	Sediment Profile lander	2-2	422
92771 6	92771	6	F3	2	2	0.637	0.87	5.311	4.447	1.22		12.485		10800	1.8	Sediment Profile lander	2-2	422
92771 7	92771	7	F3	3	2	0.967	1.356	6.473	5.345	1.53	0.624	15.671		10800	1.8	Sediment Profile lander	2-2	422
92771 8	92771	8	F3a	3	3	1.06	1.341	8.092	5.981	1.761	0.705	18.235		10800	1.8	Sediment Profile lander	2-2	422
92771 9	92771	9	F3a	3	3	1.013	1.34	7.688	5.857	1.57	0.622	17.468		10800	1.8	Sediment Profile lander	2-2	422
92774 4	92774	4	J	2	2	0.416	0.598	2.575	2.151	0.467	0.232	6.207		6250	1.8	Sediment Profile lander	1-1	166
92774 5	92774	5	J	3	3	0.261	0.432	2.545	1.474	0.471	0.205	5.183		6250	1.8	Sediment Profile lander	1-1	166
92774 6	92774	6	J	3	2	0.433	0.657	2.29	2.571	0.472		6.423		6250	1.8	Sediment Profile lander	1-1	166
92776 11	92776	11	J	2	3	0.6094	0.6204	3.872	3.0613	1.0164		9.1795		6250	1.8	Sediment Profile lander	1-1	166
92776 13	92776	13	J	1	2	0.5038	0.7051	2.7225	2.156	0.5236	0.283	6.611		6250	1.8	Sediment Profile lander	1-1	166
92776 24	92776	24	J	2	1	0.2519	0.5203	3.1185	2.3045	0.6666		6.8618		6250	1.8	Sediment Profile lander	1-1	166
92776 27	92776	27	J	2	3	0.4895	0.4972	1.9932	2.3815	0.7183	0.212	6.0797		6250	1.8	Sediment Profile lander	1-1	166
92776 7	92776	7	F2	1	2	0.4279	0.8756	5.049	3.5893	1.1022		11.044		6250	1.8	Sediment Profile lander	1-1	166
92777 1	92777	1	J	4	2	0.366	0.446	2.478	1.958	0.527		5.775		6250	1.8	Sediment Profile lander	1-2	676
92777 4	92777	4	J	3	3	0.39	0.532	2.745	2.415	0.557		6.639		6250	1.8	Sediment Profile lander	1-2	676
92777 5	92777	5	J	4	2	0.328	0.4	2.438	1.778	0.542		5.486		6250	1.8	Sediment Profile lander	1-2	676
92777 6	92777	6	J	4	2	0.314	0.487	2.406	2.223	0.501		5.931	Damged	6250	1.8	Sediment Profile lander	1-2	676
92777 8	92777	8	J	2	2	0.399	0.575	2.679	2.321	0.689	0.102	6.663		6250	1.8	Sediment Profile lander	1-2	676
92777 9	92777	9	J	2	2	0.445	0.587	2.62	2.387	0.803	0.272	6.842		6250	1.8	Sediment Profile lander	1-2	676
92778 1	92778	1	F3	3	3	0.982	1.011	7.039	4.292	1.225	0.58	14.549		10800	1.5	Camera-core lander	2-1	916
92778 2	92778	2	F3a	2	2	1.083	1.409	7.003	5.659	1.643	0.618	16.797		10800	1.5	Camera-core lander	2-1	916
92778 3	92778	3	F3a	2	2	0.94	1.206	6.511	4.554	1.396	0.65	14.607		10800	1.5	Camera-core lander	2-1	916
92778 4	92778	4	M2	2	2	0.618	0.917	4.741	4.42	0.952		11.648		10800	1.5	Camera-core lander	2-1	916
92778 5	92778	5	M2	2	3	0.914	1.169	5.64	4.615	1.43	0.586	13.768		10800	1.5	Camera-core lander	2-1	916
92778 6	92778	6	M2	1	3	0.658	0.979	4.505	3.196	1.109	0.406	10.447		10800	1.5	Camera-core lander	2-1	916
92779 11	92779	11	F3	2	4	0.891	1.119	5.997	5.084	1.43		14.521		10800	1.5	Camera-core lander	2-1	916
92779 12	92779	12	F2	2	3	0.678	1.075	4.942	4.149	0.426		11.27		10800	1.5	Camera-core lander	2-1	916
92779 18	92779	18	F2	2	4	0.622	1.083	5.144	5.164	1.514		13.527		10800	1.5	Camera-core lander	2-1	916
92779 19	92779	19	J	2	3	0.55	0.927	4.213	3.094	0.906		9.69	WIERDLY PROPORTIONED	10800	1.5	Camera-core lander	2-1	916
92779 2	92779	2	F4	2	4	0.914	1.453	6.921	6.259	1.627		17.174		10800	1.5	Camera-core lander	2-1	916
92779 21	92779	21	J	2	2	0.552	0.821	3.794	3.18	0.78		9.127		10800	1.5	Camera-core lander	2-1	916
92779 22	92779	22	M2	3	2	0.957	1.215	5.142	5.004	1.47		13.788		10800	1.5	Camera-core lander	2-1	916
92779 23	92779	23	M2	2	4	0.881	1.147	5.935	4.708	1.331		14.002	DAMAGED	10800	1.5	Camera-core lander	2-1	916
92779 24	92779	24	M2	3	4	0.832	1.1	5.774	4.602	1.214		13.522		10800	1.5	Camera-core lander	2-1	916
92779 26	92779	26	M2	3	4	0.741	0.991	5.301	5.704	1.225		13.962		10800	1.5	Camera-core lander	2-1	916
92779 31	92779	31	M2	2	4	0.823	1.079	4.962	4.783	1.173	0.486	12.82		10800	1.5	Camera-core lander	2-1	916
92779 32	92779	32	M2	2	3	0.841	1.086	4.837	4.196	1.162	0.461	12.122		10800	1.5	Camera-core lander	2-1	916
92779 33	92779	33	M3	2	4	0.937	1.327	6.251	5.186	1.543	0.552	15.244		10800	1.5	Camera-core lander	2-1	916
92779 34	92779	34	M3	1	3	0.923	1.057	5.336	5.249	1.36	0.605	13.925		10800	1.5	Camera-core lander	2-1	916
92779 35	92779	35	M3	1	4	0.824	1.239	4.911	4.587	1.212	0.634	12.773		10800	1.5	Camera-core lander	2-1	916
92779 5	92779	5	F3a	2	4	0.905	1.21	5.17	4.681	1.37	0.565	13.336		10800	1.5	Camera-core lander	2-1	916
92779 8	92779	8	F3	2	4	0.783	1.208	5.886	4.896	1.506		14.279		10800	1.5	Camera-core lander	2-1	916
92779 9	92779	9	F3	2	3	0.893	1.2	5.337	4.399	1.169	0.447	12.998		10800	1.5	Camera-core lander	2-1	916
92780 1	92780	1	F4	2	3	0.865	0.866	7.366	5.763	1.509		16.369		10800	1.8	Sediment Profile lander	2-4	180
92780 10	92780	10	F3	3	3	0.743	1.6	5.999	5.692	1.657	0.609	15.691		10800	1.8	Sediment Profile lander	2-4	180
92780 100	92780	100	M2	3	3	0.913	1.105	6.356	4.804	1.328	0.419	14.506		10800	1.8	Sediment Profile lander	2-4	180
92780 101	92780	101	M2	4	1	0.911	0.987	6.868	5.274	0.803		14.843		10800	1.8	Sediment Profile lander	2-4	180
92780 103	92780	103	M2	3	3	0.808	1.005	5.587	3.994	1.012		12.406		10800	1.8	Sediment Profile lander	2-4	180
92780 104	92780	104	F4	3	3	1.018	1.458	8.264	6.633	1.87		19.243		10800	1.8	Sediment Profile lander	2-4	180
92780 105	92780	105	F3a	3	3	1.181	1.323	8.634	5.583	1.548	0.636	18.269		10800	1.8	Sediment Profile lander	2-4	180
92780 106	92780	106	F3a	3	3	0.933	1.275	7.693	4.923	1.825	0.552	16.649		10800	1.8	Sediment Profile lander	2-4	180
92780 107	92780	107	F3a	2	4	0.927	1.322	7.216	5.003	1.645	0.67	16.113		10800	1.8	Sediment Profile lander	2-4	180
92780 108	92780	108	F3a	2	2	0.936	1.383	6.649	4.648	1.826		15.442	View is slightly abdomanal	10800	1.8	Sediment Profile lander	2-4	180
92780 109	92780	109	F3a	3	4	1.092	1.423	8.506	5.464	1.696	0.508	18.181		10800	1.8	Sediment Profile lander	2-4	180
92780 11	92780	11	F3	3	2	1.016	1.551	8.525	5.51	1.899	0.639	18.501		10800	1.8	Sediment Profile lander	2-4	180
92780 110	92780	110	F3a	1	2	0.894	1.075	5.46	5.13	1.387		13.946		10800	1.8	Sediment Profile lander	2-4	180
92780 111	92780	111	F3a	2	3	0.974	1.336	7.204	5.715	1.763	0.491	16.992		10800	1.8	Sediment Profile lander	2-4	180
92780 112	92780	112	F3	1	3	0.54	0.824	5.387	4.54	1.53		12.821		10800	1.8	Sediment Profile lander	2-4	180
92780 113	92780	113	F3	1	3	0.855	0.424	6.521	4.966	1.687		14.453		10800	1.8	Sediment Profile lander	2-4	180
92780 114	92780	114	F3	2	4	0.895	1.287	7.211	4.892	1.561	0.418	15.846		10800	1.8	Sediment Profile lander	2-4	180
92780 115	92780	115	F3	3	4	1.027	1.279	8.014	5.749	1.697	0.461	17.766		10800	1.8	Sediment Profile lander	2-4	180
92780 116	92780	116	F3	3	4	0.929	1.24	7.856	5.428	1.638	0.559	17.091		10800	1.8	Sediment Profile lander	2-4	180
92780 117	92780	117	F3	3	4	1.112	1.346	7.945	5.594	1.809	0.591	17.806		10800	1.8	Sediment Profile lander	2-4	180
92780 118	92780	118	F3	3	3	0.819	1.255	6.561	5.073	1.545	0.402	15.253		10800	1.8	Sediment Profile lander	2-4	180
92780 119	92780	119	F3	3	3	0.9	1.123	6.6275	5.044	1.43	0.361	15.1245	split up 7th peropod	10800	1.8	Sediment Profile lander	2-4	180
92780 12	92780	12	F3	3	2	0.944	1.133	8.27	5.77	1.658	0.675	17.775		10800	1.8	Sediment Profile lander	2-4	180
92780 120	92780	120	F3	1	3	0.942	1.346	6.98	5.562	1.692	0.399	16.522		10800	1.8	Sediment Profile lander	2-4	180
92780 121	92780	121	F3	3	3	1.004	1.262	8.303	5.969	1.644	0.48	18.182		10800	1.8	Sediment Profile lander	2-4	180
92780 122	92780	122	F3	1	3	0.939	0.795	5.338	4.185	1.287	0.542	12.544		10800	1.8	Sediment Profile lander	2-4	180
92780 123	92780	123	F3	4	3	1.145	1.428	8.652	5.805	1.664	0.499	18.694		10800	1.8	Sediment Profile lander	2-4	180
92780 124	92780	124	F3	3	3	1.006	1.358	4.372	6.017	1.775		14.528		10800	1.8	Sediment Profile lander	2-4	180
92780 127	92780	127	F3	3	4	0.863	1.209	6.636	4.509	1.52	0.477	14.737		10800	1.8	Sediment Profile lander	2-4	180
92780 128	92780	128	F3	3	4	1.04	1.3	7.79	5.218	1.906	0.615	17.254		10800	1.8	Sediment Profile lander	2-4	180
92780 129	92780	129	F2	2	2	0.882	0.766	5.004	4.298	1.311		12.261		10800	1.8	Sediment Profile lander	2-4	180
92780 13	92780	13	F3	1	2	0.809	0.933	5.147	5.376	1.5	0.535	13.765		10800	1.8	Sediment Profile lander	2-4	180
92780 130	92780	130	F2	3	3	0.765	1.27	6.626	5.047	1.537	0.417	15.245		10800	1.8	Sediment Profile lander	2-4	180
92780 131	92780	131	F2	3	4	0.845	1.089	6.549	5.089	1.322	0.453	14.894		10800	1.8	Sediment Profile lander	2-4	180
92780 132	92780	132	F2	3	4	0.883	1.174	6.668	4.756	1.256	0.389	14.737		10800	1.8	Sediment Profile lander	2-4	180
92780 133	92780	133	F2	1	2	0.634	1.058	4.554	4.4316	1.182		11.8596		10800	1.8	Sediment Profile lander	2-4	180
92780 134	92780	134	F2	3	4	0.917	1.221	6.557	4.922	1.267	0.415	14.884		10800	1.8	Sediment Profile lander	2-4	180
92780 135	92780	135	F2	1	4	0.779	0.712	4.635	3.301	0.927		10.354		10800	1.8	Sediment Profile lander	2-4	180
92780 137	92780	137	F2	3	3	0.955	1.245	7.459	4.919	1.285	0.556	15.863		10800	1.8	Sediment Profile lander	2-4	180
92780 138	92780	138	J	2	2	0.694	0.765	4.34	3.646	1.304		10.749		10800	1.8	Sediment Profile lander	2-4	180
92780 139	92780	139	M3	3	1	1.042	1.125	9.143	5.433	1.711	0.576	18.454		10800	1.8	Sediment Profile lander	2-4	180
92780 14	92780	14	F3	3	2	0.847	1.194	7.994	4.785	1.813	0.634	16.633		10800	1.8	Sediment Profile lander	2-4	180
92780 140	92780	140	M3	3	3	0.913	1.269	7.416	5.087	1.425		16.11		10800	1.8	Sediment Profile lander	2-4	180
92780 141	92780	141	M2	3	4	0.749	1.202	6.811	5.132	1.526	0.429	15.42		10800	1.8	Sediment Profile lander	2-4	180
92780 142	92780	142	M3	3	3	0.959	1.311	8.106	5.911	1.724	0.69	18.011		10800	1.8	Sediment Profile lander	2-4	180
92780 143	92780	143	M2	4	3	0.874	1.162	6.618	4.149	1.057		13.86		10800	1.8	Sediment Profile lander	2-4	180
92780 144	92780	144	M2	2	2	0.755	0.792	4.382	3.9	0.98		10.809		10800	1.8	Sediment Profile lander	2-4	180
92780 145	92780	145	M2	3	3	0.568	1.018	5.88	4.13	1.032	0.411	12.628		10800	1.8	Sediment Profile lander	2-4	180
92780 146	92780	146	M2	3	3	0.729	1.269	6.535	4.284	1.204	0.503	14.021		10800	1.8	Sediment Profile lander	2-4	180
92780 147	92780	147	M3	3	3	1.001	1.372	7.318	5.696	1.518	0.577	16.905		10800	1.8	Sediment Profile lander	2-4	180
92780 148	92780	148	M2	4	2	0.81	1.146	6.647	4.121	1.099	0.462	13.823		10800	1.8	Sediment Profile lander	2-4	180
92780 149	92780	149	M2	4	3	0.869	1.112	6.566	4.575	1.111		14.233		10800	1.8	Sediment Profile lander	2-4	180
92780 15	92780	15	F3	2	2	0.681	1.087	6.44	5.13	1.45	0.599	14.788		10800	1.8	Sediment Profile lander	2-4	180
92780 150	92780	150	M2	3	4	0.793	1.105	6.953	4.556	1.233	0.525	14.64		10800	1.8	Sediment Profile lander	2-4	180
92780 151	92780	151	F4	2	4	1.179	1.453	9.251	5.758	1.839	0.878	19.48		10800	1.8	Sediment Profile lander	2-4	180
92780 152	92780	152	F4	3	3	1.138	1.494	8.325	5.578	1.682	0.474	18.217		10800	1.8	Sediment Profile lander	2-4	180
92780 153	92780	153	F3a	3	3	0.839	1.264	7.629	5.522	1.647	0.583	16.901		10800	1.8	Sediment Profile lander	2-4	180
92780 155	92780	155	F3a	3	3	1.142	1.506	8.562	4.656	1.416		17.282		10800	1.8	Sediment Profile lander	2-4	180
92780 156	92780	156	F3a	3	2	1.052	1.328	5.954	5.799	1.782	0.648	15.915		10800	1.8	Sediment Profile lander	2-4	180
92780 157	92780	157	F3a	3	3	1.069	1.414	8.479	6.454	1.768	0.559	19.184		10800	1.8	Sediment Profile lander	2-4	180
92780 158	92780	158	F3a	2	3	1.43	1.172	6.287	4.749	1.734	0.483	15.372		10800	1.8	Sediment Profile lander	2-4	180
92780 159	92780	159	F3a	2	3	0.953	1.337	7.195	5.325	1.787	0.669	16.597	D1	10800	1.8	Sediment Profile lander	2-4	180
92780 16	92780	16	F3	2	2	0.723	1.327	5.844	5.102	1.643	0.662	14.639	Damaged along pleopods, might have extended length	10800	1.8	Sediment Profile lander	2-4	180
92780 160	92780	160	F3a	2	1	0.965	1.3372	7.106	5.301	1.556	0.63	16.2652	D2	10800	1.8	Sediment Profile lander	2-4	180
92780 161	92780	161	F3	3	3	0.967	1.245	7.2347	5.277	1.584	0.604	16.3077		10800	1.8	Sediment Profile lander	2-4	180
92780 162	92780	162	F3	3	3	0.896	1.165	6.544	4.549	1.269	0.504	14.423		10800	1.8	Sediment Profile lander	2-4	180
92780 163	92780	163	F3	3	3	0.98	1.332	7.34	4.963	1.409		16.024		10800	1.8	Sediment Profile lander	2-4	180
92780 164	92780	164	F3	2	4	0.869	1.214	6.525	4.101	1.552	0.56	14.261		10800	1.8	Sediment Profile lander	2-4	180
92780 165	92780	165	F3	2	3	0.918	1.32	5.48	4.603	1.499	0.451	13.82		10800	1.8	Sediment Profile lander	2-4	180
92780 166	92780	166	F3	2	4	0.854	1.231	7.306	4.671	1.511	0.415	15.573		10800	1.8	Sediment Profile lander	2-4	180
92780 167	92780	167	F3	4	3	1.136	1.369	8.293	6.166	1.678	0.556	18.642		10800	1.8	Sediment Profile lander	2-4	180
92780 168	92780	168	F3	3	3	0.853	1.276	6.839	5.036	1.551	0.527	15.555		10800	1.8	Sediment Profile lander	2-4	180
92780 169	92780	169	F3	2	4	0.694	1.239	6.433	3.459	1.522	0.484	13.347		10800	1.8	Sediment Profile lander	2-4	180
92780 17	92780	17	F3	3	3	0.876	1.275	7.232	5.465	1.372	0.571	16.22		10800	1.8	Sediment Profile lander	2-4	180
92780 170	92780	170	F3	2	3	0.832	1.211	7.185	4.608	1.554	0.558	15.39		10800	1.8	Sediment Profile lander	2-4	180
92780 171	92780	171	F3	3	3	0.937	1.259	6.283	5.403	1.328	0.525	15.21		10800	1.8	Sediment Profile lander	2-4	180
92780 172	92780	172	F3	3	3	0.91	1.17	5.731	4.976	1.373	0.398	14.16		10800	1.8	Sediment Profile lander	2-4	180
92780 173	92780	173	F3	4	3	0.973	1.222	7.113	5.294	1.935	0.645	16.537		10800	1.8	Sediment Profile lander	2-4	180
92780 174	92780	174	F3	3	3	0.809	1.3	7.288	5.335	1.646	0.615	16.378		10800	1.8	Sediment Profile lander	2-4	180
92780 175	92780	175	F3	3	3	0.867	1.34	7.178	4.498	1.468	0.639	15.351		10800	1.8	Sediment Profile lander	2-4	180
92780 176	92780	176	F3	3	3	1.13	1.225	8.436	5.766	1.631	0.652	18.188		10800	1.8	Sediment Profile lander	2-4	180
92780 177	92780	177	F3	3	3	1.029	1.445	8.417	5.775	1.708	0.642	18.374		10800	1.8	Sediment Profile lander	2-4	180
92780 178	92780	178	F3	3	3	0.969	1.169	7.674	4.753	1.456		16.021		10800	1.8	Sediment Profile lander	2-4	180
92780 18	92780	18	F3	3	3	0.928	1.459	9.211	5.071	1.661	0.588	18.33		10800	1.8	Sediment Profile lander	2-4	180
92780 180	92780	180	F2	3	2	0.699	0.928	4.718	4.162	1.015		11.522		10800	1.8	Sediment Profile lander	2-4	180
92780 181	92780	181	F2	2	2	0.964	0.945	4.14	3.74	1.057	0.463	10.846		10800	1.8	Sediment Profile lander	2-4	180
92780 182	92780	182	F2	3	3	0.949	1.258	7.664	4.9	1.412	0.463	16.183		10800	1.8	Sediment Profile lander	2-4	180
92780 183	92780	183	F2	3	2	0.887	1.082	6.248	4.286	1.471	0.561	13.974		10800	1.8	Sediment Profile lander	2-4	180
92780 185	92780	185	F2	3	2	0.632	1.075	5.485	4.414	0.975		12.581		10800	1.8	Sediment Profile lander	2-4	180
92780 186	92780	186	F2	2	3	0.536	1.088	4.577	4.156	1.152	0.472	11.509		10800	1.8	Sediment Profile lander	2-4	180
92780 187	92780	187	M3	2	3	0.799	1.334	6.957	5.207	1.645	0.536	15.942		10800	1.8	Sediment Profile lander	2-4	180
92780 188	92780	188	M3	3	2	1.015	1.294	7.818	5.177	1.52	0.606	16.824		10800	1.8	Sediment Profile lander	2-4	180
92780 189	92780	189	M3	2	3	1.057	1.248	5.502	4.892	1.46	0.569	14.159		10800	1.8	Sediment Profile lander	2-4	180
92780 19	92780	19	F3	2	3	1.077	1.005	6.661	5.595	1.933		16.271		10800	1.8	Sediment Profile lander	2-4	180
92780 190	92780	190	M2	3	3	0.975	1.08	6.12	4.298	1.216	0.512	13.689		10800	1.8	Sediment Profile lander	2-4	180
92780 191	92780	191	M2	3	2	0.739	1.157	6.926	3.993	1.498	0.555	14.313		10800	1.8	Sediment Profile lander	2-4	180
92780 192	92780	192	M2	3	3	0.872	1.153	6.479	4.593	1.341	0.527	14.438		10800	1.8	Sediment Profile lander	2-4	180
92780 193	92780	193	M2	3	3	0.861	1.342	6.823	5.008	1.638	0.474	15.672		10800	1.8	Sediment Profile lander	2-4	180
92780 194	92780	194	M3	3	3	0.927	1.276	7.363	5.515	1.534	0.655	16.615		10800	1.8	Sediment Profile lander	2-4	180
92780 195	92780	195	M2	3	3	0.832	1.085	6.413	4.132	1.33	0.493	13.792		10800	1.8	Sediment Profile lander	2-4	180
92780 196	92780	196	M2	2	3	0.565	1.169	5.686	5.212	1.493		14.125		10800	1.8	Sediment Profile lander	2-4	180
92780 197	92780	197	M2	3	2	0.846	1.178	6.1	5.287	1.559		14.97		10800	1.8	Sediment Profile lander	2-4	180
92780 198	92780	198	M2	2	3	0.653	1.01	5.596	4.138	1.233	0.536	12.63		10800	1.8	Sediment Profile lander	2-4	180
92780 199	92780	199	M2	3	3	1.176	1.375	4.953	5.002	1.356	0.576	13.862		10800	1.8	Sediment Profile lander	2-4	180
92780 2	92780	2	F3a	1	3	1.011	1.333	6.583	5.302	1.602		15.831		10800	1.8	Sediment Profile lander	2-4	180
92780 20	92780	20	F3	3	2	0.92	0.941	8.984	5.907	1.621	0.623	18.373		10800	1.8	Sediment Profile lander	2-4	180
92780 200	92780	200	M2	3	3	0.965	1.129	6.847	5.005	1.139	0.375	15.085		10800	1.8	Sediment Profile lander	2-4	180
92780 202	92780	202	M2	3	2	0.696	1.055	4.988	3.977	1.019		11.735		10800	1.8	Sediment Profile lander	2-4	180
92780 203	92780	203	M2	3	2	0.801	1.013	5.786	4.063	0.993	0.402	12.656		10800	1.8	Sediment Profile lander	2-4	180
92780 21	92780	21	F3	2	3	1.117	1.352	8.461	5.072	1.713		17.715		10800	1.8	Sediment Profile lander	2-4	180
92780 22	92780	22	F3	3	2	0.817	1.043	8.02	5.008	1.838	0.603	16.726		10800	1.8	Sediment Profile lander	2-4	180
92780 23	92780	23	F3	2	3	0.652	1.111	6.806	5.083	1.487		15.139		10800	1.8	Sediment Profile lander	2-4	180
92780 24	92780	24	F3	3	2	0.902	1.106	8.492	5.908	1.299	0.866	17.707		10800	1.8	Sediment Profile lander	2-4	180
92780 25	92780	25	F3	3	2	0.834	1.38	6.962	5.132	1.481	0.426	15.789		10800	1.8	Sediment Profile lander	2-4	180
92780 26	92780	26	F3	1	2	0.819	1.3	6.099	4.49	1.464	0.581	14.172		10800	1.8	Sediment Profile lander	2-4	180
92780 27	92780	27	F3	3	2	0.9	1.39	7.634	5.651	1.711	0.55	17.286		10800	1.8	Sediment Profile lander	2-4	180
92780 28	92780	28	F3	3	2	0.845	1.192	8.519	4.994	1.784	0.562	17.334		10800	1.8	Sediment Profile lander	2-4	180
92780 3	92780	3	F3a	1	3	0.784	0.959	7.135	5.38	1.838	0.584	16.096		10800	1.8	Sediment Profile lander	2-4	180
92780 30	92780	30	F3	3	2	0.921	1.107	7.58	6.097	1.663	0.598	17.368		10800	1.8	Sediment Profile lander	2-4	180
92780 31	92780	31	F2	3	3	0.974	1.147	6.8	5.205	1.581	0.52	15.707		10800	1.8	Sediment Profile lander	2-4	180
92780 33	92780	33	F2	3	3	0.844	1.152	6.607	4.81	1.198	0.448	14.611		10800	1.8	Sediment Profile lander	2-4	180
92780 34	92780	34	F2	3	4	0.829	1.235	6.979	4.697	1.415	0.455	15.155		10800	1.8	Sediment Profile lander	2-4	180
92780 35	92780	35	F2	3	3	0.943	1.238	6.838	5.288	1.602		15.909		10800	1.8	Sediment Profile lander	2-4	180
92780 36	92780	36	F2	2	3	0.833	1.113	6.302	4.566	1.466	0.499	14.28		10800	1.8	Sediment Profile lander	2-4	180
92780 37	92780	37	F2	2	2	0.749	1.085	5.309	4.68	1.375	0.397	13.198		10800	1.8	Sediment Profile lander	2-4	180
92780 38	92780	38	F2	2	3	0.865	1.188	7.328	4.847	1.718	0.474	15.946		10800	1.8	Sediment Profile lander	2-4	180
92780 39	92780	39	F2	3	3	0.914	1.171	7.06	4.704	1.363	0.404	15.212		10800	1.8	Sediment Profile lander	2-4	180
92780 4	92780	4	F3a	3	3	1.042	1.208	8.125	4.943	1.691	0.647	17.009		10800	1.8	Sediment Profile lander	2-4	180
92780 40	92780	40	M3	2	3	0.912	1.255	6.843	5.357	1.739	0.517	16.106		10800	1.8	Sediment Profile lander	2-4	180
92780 41	92780	41	M3	3	3	0.668	1.239	7.059	5.126	1.515	0.476	15.607		10800	1.8	Sediment Profile lander	2-4	180
92780 42	92780	42	M3	3	3	0.971	1.232	7.304	5.973	1.299		16.779	Damaged along pleopods, might have extended length	10800	1.8	Sediment Profile lander	2-4	180
92780 43	92780	43	M3	3	2	0.829	1.26	6.95	6.276	1.626	0.519	16.941		10800	1.8	Sediment Profile lander	2-4	180
92780 44	92780	44	M3	3	2	0.909	1.198	7.853	5.283	1.626	0.52	16.869		10800	1.8	Sediment Profile lander	2-4	180
92780 45	92780	45	M2	2	2	0.804	1.005	6.041	4.738	1.401		13.989		10800	1.8	Sediment Profile lander	2-4	180
92780 46	92780	46	M2	3	2	0.881	0.682	5.562	5.897	1.456		14.478	damaged at Urosome 1	10800	1.8	Sediment Profile lander	2-4	180
92780 47	92780	47	M2	3	4	0.973	1.16	6.27	4.783	1.327	0.483	14.513		10800	1.8	Sediment Profile lander	2-4	180
92780 48	92780	48	M2	3	4	0.862	1.147	7.15	5.303	1.579	0.487	16.041		10800	1.8	Sediment Profile lander	2-4	180
92780 49	92780	49	M3	3	4	1.042	1.404	8.418	5.716	1.606	0.605	18.186		10800	1.8	Sediment Profile lander	2-4	180
92780 5	92780	5	F3a	3	2	1.076	1.613	9.492	5.931	2.161	0.597	20.273		10800	1.8	Sediment Profile lander	2-4	180
92780 50	92780	50	M2	1	3	0.783	0.965	4.301	3.527	0.921		10.497		10800	1.8	Sediment Profile lander	2-4	180
92780 52	92780	52	M2	3	3	0.853	1.1	6.615	4.379	1.338	0.447	14.285		10800	1.8	Sediment Profile lander	2-4	180
92780 53	92780	53	M2	4	3	1.014	1.19	7.417	5.644	1.328		16.593		10800	1.8	Sediment Profile lander	2-4	180
92780 54	92780	54	M2	3	3	1.033	1.228	7.334	4.994	1.626	0.488	16.215		10800	1.8	Sediment Profile lander	2-4	180
92780 55	92780	55	M3	3	4	0.768	1.197	6.74	4.89	1.505	0.492	15.1		10800	1.8	Sediment Profile lander	2-4	180
92780 56	92780	56	M3	2	3	0.771	1.248	6.984	4.818	1.612	0.432	15.433		10800	1.8	Sediment Profile lander	2-4	180
92780 57	92780	57	M3	3	3	0.836	1.233	7.221	5.789	1.677	0.605	16.756		10800	1.8	Sediment Profile lander	2-4	180
92780 58	92780	58	F4	3	2	0.941	1.406	8.224	6.334	1.782	0.555	18.687		10800	1.8	Sediment Profile lander	2-4	180
92780 59	92780	59	F3a	4	3	0.992	1.375	8.523	6.039	1.648	0.594	18.577		10800	1.8	Sediment Profile lander	2-4	180
92780 6	92780	6	F3a	2	3	0.963	1.167	8.077	5.017	1.778	0.672	17.002		10800	1.8	Sediment Profile lander	2-4	180
92780 60	92780	60	F3	3	3	1.05	1.376	9.141	6.188	1.535	0.564	19.29		10800	1.8	Sediment Profile lander	2-4	180
92780 61	92780	61	F3	3	2	1.026	1.385	6.618	6.378	1.741	0.624	17.148		10800	1.8	Sediment Profile lander	2-4	180
92780 62	92780	62	F3	2	2	0.979	1.286	6.428	5.876	1.438		16.007		10800	1.8	Sediment Profile lander	2-4	180
92780 63	92780	63	F3	2	3	0.634	1.007	7.24	4.607	1.558	0.528	15.046		10800	1.8	Sediment Profile lander	2-4	180
92780 64	92780	64	F3	3	2	0.947	1.515	9.594	6.948	2.117	0.657	21.121		10800	1.8	Sediment Profile lander	2-4	180
92780 65	92780	65	F3	3	3	1.063	1.393	8.441	5.878	1.405	0.532	18.18		10800	1.8	Sediment Profile lander	2-4	180
92780 66	92780	66	F3	2	2	1.004	1.24	5.447	4.028	1.409		13.128		10800	1.8	Sediment Profile lander	2-4	180
92780 67	92780	67	F3	1	3	0.988	1.329	6.926	4.604	1.54	0.541	15.387		10800	1.8	Sediment Profile lander	2-4	180
92780 68	92780	68	F3	3	3	0.847	1.16	7.676	5.715	1.582		16.98		10800	1.8	Sediment Profile lander	2-4	180
92780 69	92780	69	F3	1	2	0.907	1.313	5.549	4.285	1.399	0.508	13.453		10800	1.8	Sediment Profile lander	2-4	180
92780 7	92780	7	F3	3	3	1.13	1.503	9.094	5.234	1.686	0.594	18.647		10800	1.8	Sediment Profile lander	2-4	180
92780 70	92780	70	F3	3	3	0.971	1.111	7.788	5.252	1.613	0.553	16.735		10800	1.8	Sediment Profile lander	2-4	180
92780 71	92780	71	F3	3	2	1.166	1.407	9.253	5.933	1.772		19.531		10800	1.8	Sediment Profile lander	2-4	180
92780 72	92780	72	F3	3	2	0.785	1.239	7.502	6.118	1.626		17.27		10800	1.8	Sediment Profile lander	2-4	180
92780 73	92780	73	F2	3	3	0.955	1.234	7.123	5.102	1.431	0.484	15.845		10800	1.8	Sediment Profile lander	2-4	180
92780 74	92780	74	F2	3	2	0.667	1.082	5.926	4.207	1.078		12.96		10800	1.8	Sediment Profile lander	2-4	180
92780 75	92780	75	F2	3	2	0.81	1.107	5.154	4.763	1.226		13.06		10800	1.8	Sediment Profile lander	2-4	180
92780 76	92780	76	F2	2	3	0.629	1.133	5.621	5.483	1.389		14.255		10800	1.8	Sediment Profile lander	2-4	180
92780 77	92780	77	F2	4	3	0.79	1.083	6.481	4.761	1.037	0.398	14.152		10800	1.8	Sediment Profile lander	2-4	180
92780 78	92780	78	F2	4	2	0.982	1.245	6.069	5.631	1.794	0.486	15.721		10800	1.8	Sediment Profile lander	2-4	180
92780 79	92780	79	F2	4	2	0.984	1.309	8.528	5.288	1.512	0.515	17.621		10800	1.8	Sediment Profile lander	2-4	180
92780 8	92780	8	F3	2	3	0.988	1.336	7.776	4.958	1.521	0.52	16.579		10800	1.8	Sediment Profile lander	2-4	180
92780 80	92780	80	F2	3	2	0.568	0.94	6.055	5.09	1.308	0.492	13.961		10800	1.8	Sediment Profile lander	2-4	180
92780 81	92780	81	F2	3	3	0.905	1.195	6.842	4.631	1.324	0.568	14.897		10800	1.8	Sediment Profile lander	2-4	180
92780 82	92780	82	F2	3	3	0.693	1.136	6.26	4.766	1.313		14.168		10800	1.8	Sediment Profile lander	2-4	180
92780 83	92780	83	F2	3	2	0.962	1.133	6.672	4.798	1.544	0.458	15.109		10800	1.8	Sediment Profile lander	2-4	180
92780 84	92780	84	F2	3	2	0.742	0.771	6.09	4.685	0.989		13.277	Hollow in the pereon-pereon	10800	1.8	Sediment Profile lander	2-4	180
92780 85	92780	85	J	3	2	0.691	0.836	5.027	3.693	0.893		11.14		10800	1.8	Sediment Profile lander	2-4	180
92780 86	92780	86	M3	3	3	1.033	1.349	6.789	6.055	1.832	0.596	17.058		10800	1.8	Sediment Profile lander	2-4	180
92780 87	92780	87	M3	4	2	1.159	1.076	9.283	6.34	1.802	0.569	19.66		10800	1.8	Sediment Profile lander	2-4	180
92780 88	92780	88	M3	3	2	0.969	1.1	6.678	5.805	1.651	0.619	16.203		10800	1.8	Sediment Profile lander	2-4	180
92780 89	92780	89	M2	2	2	0.556	0.75	5.218	4.055	0.967		11.546		10800	1.8	Sediment Profile lander	2-4	180
92780 9	92780	9	F3	3	3	0.847	1.316	7.485	5.454	1.596		16.698		10800	1.8	Sediment Profile lander	2-4	180
92780 90	92780	90	M2	3	2	0.803	1.101	7.027	4.772	1.45	0.501	15.153		10800	1.8	Sediment Profile lander	2-4	180
92780 91	92780	91	M2	3	2	0.894	1.052	7.887	6.246	1.522		17.601		10800	1.8	Sediment Profile lander	2-4	180
92780 92	92780	92	M2	2	4	0.828	1.2	5.93	4.205	1.538	0.482	13.701		10800	1.8	Sediment Profile lander	2-4	180
92780 93	92780	93	M2	3	2	0.992	1.224	6.632	5.115	1.451	0.513	15.414		10800	1.8	Sediment Profile lander	2-4	180
92780 94	92780	94	M2	3	2	0.771	0.953	6.948	4.922	1.398	0.367	14.992		10800	1.8	Sediment Profile lander	2-4	180
92780 95	92780	95	M2	3	3	0.986	1.214	6.79	5.038	1.529	0.534	15.557		10800	1.8	Sediment Profile lander	2-4	180
92780 96	92780	96	M3	3	2	0.907	1.339	7.099	6.597	1.872	0.55	17.814		10800	1.8	Sediment Profile lander	2-4	180
92780 97	92780	97	M3	3	3	1.008	1.31	8.369	6.286	1.635	0.62	18.608		10800	1.8	Sediment Profile lander	2-4	180
92780 98	92780	98	M2	3	2	0.77	1.072	5.943	4.952	1.376	0.395	14.113		10800	1.8	Sediment Profile lander	2-4	180
92780 99	92780	99	M2	3	3	0.879	1.065	6.441	4.752	1.305	0.383	14.442		10800	1.8	Sediment Profile lander	2-4	180
